# Supplementary material for: Development and Verification of an Autophagy-Related lncRNA Signature to Predict Clinical Outcomes and Therapeutic Responses in Ovarian Cancer
Source: Front Med (Lausanne). 2021 Oct 4;8:715250. doi: 10.3389/fmed.2021.715250 (PMC8521014; doi:10.3389/fmed.2021.715250)
Supplement: Supplementary Table 1 — The list of upregulated lncRNAs in ovarian cancer tissues. [file Table_1.XLSX]

## Sheet: Sheet1
Gene_Name	log2FC	p_value	q_value	cancer	normal	TCGA.04.1331.01A	TCGA.04.1332.01A	TCGA.04.1338.01A	TCGA.04.1341.01A	TCGA.04.1343.01A	TCGA.04.1347.01A	TCGA.04.1350.01A	TCGA.04.1356.01A	TCGA.04.1357.01A	TCGA.04.1361.01A	TCGA.04.1362.01A	TCGA.04.1364.01A	TCGA.04.1365.01A	TCGA.04.1514.01A	TCGA.04.1519.01A	TCGA.04.1530.01A	TCGA.04.1536.01A	TCGA.04.1542.01A	TCGA.04.1648.01A	TCGA.04.1651.01A	TCGA.04.1655.01A	TCGA.09.0364.01A	TCGA.09.0366.01A	TCGA.09.0367.01A	TCGA.09.0369.01A	TCGA.09.1659.01B	TCGA.09.1661.01B	TCGA.09.1662.01A	TCGA.09.1665.01B	TCGA.09.1666.01A	TCGA.09.1667.01C	TCGA.09.1668.01B	TCGA.09.1669.01A	TCGA.09.1670.01A	TCGA.09.1673.01A	TCGA.09.2044.01B	TCGA.09.2045.01A	TCGA.09.2048.01A	TCGA.09.2051.01A	TCGA.09.2053.01C	TCGA.09.2054.01A	TCGA.09.2056.01B	TCGA.10.0927.01A	TCGA.10.0928.01A
AC012313.1	9.54718	0	0	10.319	0.771774	1150.26	1587.84	1322.28	410.627	937.143	1110.33	653.616	801.386	1035.47	1351.36	638.471	969.858	368.148	1364.95	1648.36	667.179	1452.82	1755.32	455.094	1612.64	271.13	1525.01	909.774	1518.3	2131.29	546.296	725.79	2097.17	828.484	1351.96	556.158	761.356	1194.59	1599.39	655.475	1856.76	2005.28	312.012	942.255	276.675	719.768	846.573	925.082	447.552
UCA1	9.21666	1.22719e-116	6.32069e-116	12.8166	3.59996	322.825	157.04	23897	9066.25	714.551	8.49745	58.0992	748.81	3890.64	3400.96	34515.7	1672.84	538.315	48.3372	8707.02	1460.2	10954.9	1573.51	10863.9	2646.21	211.432	0	2300.23	52961	37.7733	415.492	1067.34	1587.09	14735.3	664.007	195.83	7218.96	2371.02	1139.4	54.0598	503.052	377.378	2098.82	76.5079	1090.94	11.9463	13380.3	1281.18	589.681
AC007389.3	9.14727	1.88914e-146	1.32102e-145	9.44289	0.295614	604.906	717.895	35.3282	74.4858	261.303	14.1624	351.016	41.4235	3004.55	6821.67	576.684	119.334	1400.6	363.68	248.261	147.207	54.5858	1923.91	53.2374	3.97527	246.256	1.95513	34.3994	0	18.8867	184.663	238.372	394.951	861.394	322.207	491.534	615.634	1416.56	546.134	1321.09	438.282	3.69979	209.3	365.09	138.337	68.6915	162.631	2848.79	665.281
LINC00958	8.73316	0	0	10.6451	1.91199	197.456	1263.79	5.04688	2618.46	108.07	1597.52	4408.28	962.3	1738.23	1155.28	712.028	1605.58	1320.43	1138.23	9469.7	641.061	797.792	3203.21	707.542	1314.49	2096.9	764.458	627.337	1610.39	132.207	624.778	846.755	1416.58	708.289	1201.74	2173.71	2457.62	899.979	2888.33	4030.83	4309.41	810.253	1166.66	1715.39	807.259	2980.61	3107.82	2361.09	2222.64
AC139530.1	8.32026	1.25652e-175	1.09432e-174	9.1641	0.843842	142.607	296.63	272.532	93.5847	83.8751	90.6395	48.416	3823.71	291.968	3179.5	30.8938	874.391	158.713	591.555	20.1293	1830.59	92.3759	532.216	772.801	31.8022	49.7486	64.5194	216.354	2623.37	212.112	298.539	88.9449	170.514	147.381	93.6142	278.079	80.2289	102.912	130.032	319.29	330.33	62.8963	176.355	106.037	528.834	223.994	1541.65	34.8357	565.489
AC019117.2	7.94057	1.5611e-132	9.40587e-132	10.1709	2.23029	3.13423	583.29	126.172	299.853	801.652	161.452	55.6784	920.876	2474.94	3399.55	3176.17	258.195	958.822	11.5089	89.4633	213.687	1007.74	714.029	1796.33	108.658	4.97486	74.2951	1132.46	351.829	33.4149	81.5596	487.418	45.1789	582.371	91.4371	859.694	2464.17	108.966	583.518	1802.56	11570.2	11.0994	6517.38	1653.64	159.351	74.6647	2018.41	0	441.504
AC073869.1	7.93836	0	0	11.5334	3.595	6262.19	2791.82	1635.19	3527.57	3174.35	3804.03	2396.59	3057.37	2210.13	2399.43	2162.56	2456.11	3586.58	2389.24	2923.21	3471.23	3800.01	2862.73	2059.08	3616.18	4007.25	5924.06	5304.75	1688.31	4367.18	2882.29	1355.52	3177.09	1566.82	3158.93	2853.24	2431.43	5232.39	2748.55	2562.77	2258.34	4117.86	1354.64	4170.35	3567	2565.48	1200.8	1675.98	1372.9
ESRG	7.88343	1.29304e-97	5.43305e-97	9.50905	1.62562	54.849	67.3027	1120.41	7715.96	909.722	14.1624	2670.14	274.032	668.81	394.968	4014.72	5838.68	220.889	3.45266	24.6024	306.285	12.5967	3.30569	176.886	18.5513	0	1.95513	113.156	2578.51	7.2641	103.104	10.6734	84.5282	5838.02	230.77	15.6664	188.292	40.3578	685.918	57.4385	19.4312	436.575	0	18.7914	779.242	0	1006.98	11.6119	553.393
AC034236.2	7.84026	0	0	7.80314	-0.0371173	94.0268	139.591	70.6564	252.106	217.753	410.71	179.139	151.355	322.523	291.994	148.584	301.589	109.626	217.517	172.217	168.575	172.155	138.839	183.755	265.018	273.617	344.104	165.66	443.919	197.584	569.379	67.5981	138.451	273.3	228.593	252.621	396.232	173.539	94.2731	170.626	211.584	151.691	193.797	81.8768	292.435	218.021	204.96	212.885	148.176
AC012123.1	7.57513	0	0	10.0641	2.48901	932.432	398.831	358.329	744.858	495.185	821.421	2060.1	622.946	2702.4	1028.33	947.409	1358.24	711.753	1019.68	963.968	717.039	848.179	2677.61	487.723	1380.75	1380.52	58.654	706.998	1468.71	42.1318	541.679	1757.55	833.623	4736.24	2161.83	534.616	799.014	1273.29	1688.79	716.292	1044.97	776.955	3649.19	353.01	782.744	680.942	1131.73	4722.17	1512
MIR205HG	7.50835	2.91678e-99	1.25304e-98	10.6423	3.13397	1653.3	67.3027	2432.6	341.871	43.5505	45.3198	125.882	27.0846	4002.67	3501.11	603.164	54.2426	523.589	11.5089	1417.99	75.9777	487.073	23.1398	133.952	5626.34	557.184	1202.41	961.373	451.003	31.962	583.228	0	3005.12	290.47	698.841	781.362	370.035	117.038	607.899	37.1661	146.814	488.372	1943.78	1846.93	98.0619	0	13756.8	642.525	332.64
PART1	7.45091	1.1583e-197	1.16805e-196	12.2475	4.79659	4585.37	4561.63	7106.01	17897.6	2658.19	5803.76	7744.14	1288.91	6470.82	1152.46	4195.67	3185.13	11635.1	7638.42	3862.58	6401.12	7927.53	512.382	4226.36	1847.18	1042.23	146.635	620.095	4009.44	1455.73	7012.59	1337.73	2092.8	7901.36	2359.95	3219.45	5624.21	4179.05	12579	4590.01	5201.09	817.653	11616.2	205.363	3997.77	564.465	4286.33	4757.01	5857.49
AC005562.1	7.22002	0	0	7.80924	0.589214	115.966	194.43	90.8439	366.699	230.656	274.751	229.976	144.982	179.934	150.934	275.102	214.801	161.985	278.514	187.873	71.2291	125.967	165.285	99.6054	108.658	186.557	146.635	158.418	210.153	177.244	136.959	227.699	192.375	145.951	152.395	238.913	148.996	242.147	219.429	89.5365	444.759	110.994	304.261	291.267	92.8086	253.86	507.944	143.213	181.44
AC016586.1	7.20019	0	0	11.2539	4.05373	1810.02	1445.76	2538.58	4673.5	4513.12	3707.72	1721.19	1862.46	2352.72	1261.08	2165.51	1343.05	2527.95	791.809	2281.32	1614.53	2296.8	1821.44	1808.35	1833.93	1661.6	1869.11	2425.16	3031.87	2071.72	2354.46	2454.88	3744.02	1273.49	1645.87	1717.43	1548.91	1422.61	1895.21	1393.73	4998.14	1916.49	2988.34	2413.35	2043.54	1317.09	3586.8	1687.6	1941.41
AC016734.1	7.13652	0	0	7.69628	0.559762	144.174	184.459	201.875	204.358	416.149	492.852	164.615	116.304	122.219	227.107	154.469	195.273	250.341	74.8075	71.5707	90.2235	541.659	211.564	101.323	160.336	243.768	222.885	278.816	557.26	499.77	361.632	113.849	199.661	168.845	211.176	186.039	109.701	127.127	170.667	165.558	224.538	96.1944	228.68	187.914	187.368	74.6647	236.149	445.123	157.248
AC083843.3	7.11931	0	0	9.44923	2.32992	437.225	416.28	388.61	548.139	853.267	82.1421	283.234	946.368	434.557	2458.68	773.815	1518.79	1130.62	645.647	268.39	192.318	390.498	294.207	492.875	2061.84	338.291	389.072	150.271	162.928	409.695	1004.88	220.583	383.292	878.565	546.446	2152.17	774.454	901.997	902.096	1451.17	159.768	540.169	166.665	228.181	758.229	223.994	552.501	340.616	889.057
AC019080.1	6.98983	0	0	7.55855	0.568717	64.2516	77.2735	85.797	141.332	190.332	172.782	317.125	113.118	200.303	138.239	276.573	149.71	81.8107	288.872	149.851	163.827	41.989	135.533	192.342	58.304	201.482	113.398	284.248	103.896	174.338	149.27	138.754	198.204	68.6826	163.281	90.0819	171.919	115.02	206.425	224.686	341.126	88.7948	281.005	300.662	264.417	331.511	198.276	174.179	57.4561
AC005034.3	6.97038	0	0	9.40296	2.43258	778.855	443.699	1120.41	490.842	340.339	507.015	815.81	540.099	879.298	591.042	592.866	902.597	698.664	941.424	1216.7	517.598	1582.99	485.937	887.862	659.896	1843.19	715.579	365.72	443.919	611.637	340.088	1284.36	667.481	479.347	1049.35	520.908	617.271	480.258	759.061	1017	356.239	732.557	387.593	1073.79	884.308	579.398	572.551	468.347	562.465
AC005083.1	6.96847	9.78145e-230	1.26279e-228	9.41135	2.44288	263.275	241.791	111.031	834.623	72.5842	1911.93	133.144	93.9995	308.943	248.266	229.497	240.837	160.349	290.023	2194.09	220.81	684.421	2674.3	422.464	141.785	3422.7	121.218	962.278	4042.5	1051.84	489.358	209.91	189.46	313.364	137.156	358.369	124.437	290.576	872.839	505.121	274.196	244.186	1319.75	1327.48	507.82	23.8927	1597.35	1145.71	175.392
SNHG3	6.92631	0	0	12.8976	5.97129	2596.71	5119.99	4209.1	5901.56	18163.8	4687.76	8039.48	5082.35	3829.53	4862.34	2643.62	9856.97	6381.24	2838.08	2012.93	4599.02	3061	3368.5	2194.75	5977.49	5566.87	3378.47	4288.16	6661.15	2166.15	15123.9	2828.45	7300.03	4219.69	3394.06	14558	7461.28	3196.34	11936.9	13445.7	7571.69	6881.6	4885.61	11555.4	7676.84	3966.19	4402.18	4753.14	3175.2
UNC5B-AS1	6.81781	1.01688e-197	1.03635e-196	10.7395	3.92169	438.792	393.845	1483.78	2746.42	5882.55	348.396	5250.72	2515.68	393.817	901.374	2390.59	436.111	819.743	71.3549	308.649	883.24	5844.87	1163.6	188.907	969.967	1077.06	258.078	286.964	6979.92	5727.02	5422.95	377.126	2677.21	1777.16	100.145	328.995	1455.58	1184.5	1051.63	35.4767	1884.83	247.886	2277.11	589.245	1745.85	137.383	8305.33	212.885	1261.01
HOXB-AS3	6.8026	9.79586e-97	4.06252e-96	9.32174	2.51913	73.6543	59.8246	1796.69	110.774	20.9688	1206.64	48.416	36.6439	787.634	332.902	54.4319	4.33941	80.1745	206.008	49.2048	45.1117	4240.89	95.865	46.368	1052.12	330.828	17.5962	52.5044	113.341	8.71692	20.0052	508.765	13.1164	42.9266	15.2395	46.9992	16.3732	581.152	453.486	11.8256	632.594	377.378	858.519	2876.43	10.5066	95.5708	69.0626	58.0595	1539.22
RNF157-AS1	6.77017	0	0	10.3915	3.62134	2649.99	343.991	1635.19	1065.72	348.404	1481.39	2333.65	1601.18	821.584	765.956	988.6	720.342	1868.56	1625.05	2093.44	1578.91	3392.71	244.621	2593.18	690.373	912.887	666.701	1070	1416.76	977.748	606.311	611.941	2822.95	324.811	2052.98	1106.44	1378.63	875.764	1305.19	652.096	837.701	2190.27	1228.67	3045.55	1238.03	707.821	610.424	909.599	4194.29
AC012368.1	6.71617	0	0	7.24972	0.533553	227.231	67.3027	206.922	106.954	122.587	121.797	174.298	14.3389	224.068	421.77	110.335	71.6003	130.897	146.162	31.3122	135.335	151.161	19.8341	121.931	121.908	144.271	91.8913	441.761	80.2832	1586.48	61.5544	185.005	61.2101	88.715	100.145	54.8324	124.437	106.948	178.794	94.6046	58.2936	48.0972	622.087	283.213	166.355	403.189	89.113	89.0246	42.336
CASC8	6.44253	6.66957e-134	4.04395e-133	7.81595	1.37342	37.6107	14.9562	156.453	315.132	19.3558	113.299	162.194	246.948	67.8995	1136.94	135.344	47.7335	229.07	29.923	183.4	344.274	705.416	201.647	68.6934	27.8269	422.863	25.4168	109.535	455.725	52.3015	129.264	245.488	8.7443	290.47	39.1873	579.657	998.768	102.912	42.2603	207.792	103.633	107.294	155.037	201.336	224.141	20.9061	1093.86	131.602	136.08
LINC00511	6.43134	4.85562e-302	8.30658e-301	11.1169	4.68557	3250.19	1610.28	1468.64	2696.77	1072.63	3540.61	573.73	5267.16	1191.64	950.745	5597.66	1727.09	6490.86	560.481	1010.94	4098.04	2422.77	1325.58	2881.69	1180.66	84.5726	2678.53	2883.21	1641.08	392.261	2114.39	1892.75	6629.63	3814.75	2536.29	2494.88	4530.48	1868.57	1254.81	537.219	4356.91	1938.69	740.303	1842.9	2327.22	370.337	6736.94	174.179	1705.54
FAM181A-AS1	6.37694	5.22788e-223	6.5043e-222	7.72289	1.34595	238.201	67.3027	40.3751	183.35	40.3246	65.1471	326.808	76.4742	210.488	35.265	72.0854	91.1276	132.533	279.665	407.058	73.6034	67.1825	254.538	360.64	50.3535	74.6229	33.2373	172.902	443.919	11.6226	169.275	49.8091	549.433	28.6178	222.062	156.664	278.345	562.991	260.064	45.6129	477.144	447.674	162.789	103.353	126.08	212.048	590.374	89.0246	154.224
LINC00623	6.23511	0	0	9.72005	3.48494	781.99	229.328	888.252	2377.81	958.111	1155.65	1810.76	672.335	1551.5	132.597	797.353	791.942	837.742	539.765	1556.66	622.067	864.974	2158.62	592.481	699.648	1460.12	185.738	1101.69	1064.93	351.582	1441.91	1099.36	1356.82	772.679	431.061	1341.44	972.57	770.834	1503.49	694.33	1377.46	384.778	693.792	846.955	837.028	800.405	1216.39	1370.2	1451.52
AC118344.1	6.2318	3.29693e-165	2.5889e-164	6.4068	0.174999	84.6241	795.169	30.2813	26.7385	183.88	48.1522	14.5248	36.6439	37.3447	81.8149	76.4988	26.0365	22.907	49.4881	17.8927	85.4749	25.1934	16.5285	13.7387	87.456	0	187.693	37.1152	11.8064	91.5277	10.772	60.4825	85.9856	57.2355	47.8956	60.7073	145.722	62.5546	32.508	30.4086	6.47707	66.5961	94.9603	34.8983	26.2666	56.7452	13.3669	267.074	45.36
RHPN1-AS1	6.22019	0	0	9.6199	3.39971	349.466	256.747	358.329	538.589	601.642	580.659	203.347	458.845	1069.42	1172.21	706.143	477.335	1155.17	397.055	487.575	113.966	272.929	145.45	367.51	1094.53	358.19	672.566	273.385	1820.54	552.072	353.938	430.493	585.868	373.462	892.6	546.366	494.472	1047.28	614.4	293.95	112.269	891.648	534.878	2026.79	392.248	1176.72	757.46	402.546	480.816
AC020907.1	6.11992	1.68141e-130	9.82191e-130	7.53788	1.41796	139.473	39.8831	70.6564	43.9275	188.719	118.964	113.778	70.1013	434.557	585.399	136.815	125.843	11.4535	214.065	147.615	242.179	180.553	1398.31	161.429	634.719	22.3869	56.6989	7.24198	25.974	153.999	40.0104	337.991	250.67	54.3737	8.70829	119.456	247.236	452.007	139.784	20.2724	300.104	192.389	25.1936	302.005	241.653	32.8525	305.212	73.5421	607.825
LINC00592	6.04375	7.69119e-130	4.46555e-129	6.34553	0.301778	20.3725	19.9415	15.1407	389.618	9.67789	39.6548	157.352	31.8642	74.6894	121.312	35.3072	13.0182	63.8124	43.7336	290.756	90.2235	197.349	92.5593	84.1494	143.11	74.6229	5.8654	116.777	37.7803	17.4338	33.8549	17.789	14.5738	25.756	15.2395	41.1243	72.0422	78.6977	76.3937	54.0598	174.881	59.1966	42.6352	76.5079	189.119	20.9061	73.5182	54.1889	105.84
AC093788.1	5.78941	8.20699e-270	1.31038e-268	6.0984	0.308987	200.591	32.405	100.938	26.7385	125.813	14.1624	48.416	57.3556	61.1095	238.392	38.2494	23.8668	85.0832	17.2633	129.722	197.067	58.7847	62.8081	113.344	145.76	44.7737	80.1605	47.0729	11.8064	59.5656	61.5544	71.1559	81.6134	94.4386	100.145	62.6656	83.5035	58.5188	17.8794	42.2342	56.1346	25.8985	25.1936	48.3208	99.813	14.9329	93.5686	30.9651	30.24
DNAH17-AS1	5.73572	5.22695e-143	3.42974e-142	6.53221	0.79649	7.83557	14.9562	75.7033	38.1978	98.3919	436.203	24.208	17.5253	16.9749	111.437	1.47113	323.286	161.985	148.464	17.8927	102.095	8.39781	69.4195	10.304	6.62546	29.8492	1.95513	51.5991	106.257	85.7164	29.2384	124.523	29.1477	72.9753	43.5415	364.244	58.9437	159.413	63.3905	20.2724	8.63609	92.4946	36.8213	49.663	87.5553	44.7988	93.5686	123.86	39.312
AL353583.1	5.72528	5.11957e-251	7.43113e-250	6.54934	0.824059	252.305	336.513	373.469	72.5759	217.753	48.1522	191.243	100.372	115.429	211.59	107.393	30.3759	91.628	48.3372	96.1731	251.676	79.7792	39.6683	34.3467	91.4313	159.196	31.2822	47.0729	11.8064	33.4149	84.6374	686.654	150.11	170.276	32.6561	68.5405	165.37	274.433	53.6381	97.9833	21.5902	62.8963	85.2705	30.8716	66.542	29.8659	75.746	30.9651	108.864
AC005831.1	5.70623	2.38422e-165	1.88767e-164	6.60413	0.897904	37.6107	22.4342	75.7033	24.8286	111.296	8.49745	12.104	180.033	196.908	255.319	510.483	80.2791	75.2659	51.7898	13.4195	33.2402	117.569	23.1398	120.213	18.5513	54.7235	74.2951	35.3047	35.4191	20.3395	21.5441	359.337	93.2725	20.0324	130.624	62.6656	83.5035	119.056	45.5111	13.5149	354.08	18.4989	44.5732	65.7699	103.315	26.8793	55.6956	19.3532	33.264
AF131215.5	5.6712	7.4803e-151	5.38807e-150	7.99658	2.32538	304.02	59.8246	65.6095	74.4858	301.628	2.83248	426.061	141.796	44.1347	43.7286	325.12	212.631	111.263	56.3934	516.651	142.458	79.7792	119.005	580.459	15.9011	201.482	230.706	16.2945	94.4509	14.5282	173.891	177.89	358.516	82.9915	289.551	135.123	103.151	110.984	375.467	131.771	101.474	355.179	207.362	38.9251	70.0442	74.6647	374.275	274.815	371.952
AC005082.1	5.6081	1.62331e-114	8.22823e-114	9.70416	4.09606	137.906	493.553	1968.28	410.627	212.914	141.624	12.104	513.014	1500.58	29.6226	5.88453	15.1879	757.567	12.6597	1046.72	529.469	3090.39	284.289	1816.94	657.245	0	5.8654	78.7565	11.8064	226.64	329.316	1273.69	201.119	324.811	45.7185	356.411	14.7359	686.083	674.54	162.179	313.058	1024.84	17.4417	1314.06	229.395	116.477	229.466	7.74127	532.225
PLAC4	5.53181	6.64717e-154	4.86106e-153	7.40145	1.86964	272.678	648.1	100.938	38.1978	179.041	33.9898	21.7872	119.491	61.1095	458.445	192.718	78.1094	67.0848	66.7513	116.302	130.587	163.757	42.974	207.798	300.796	57.2109	226.796	296.921	37.7803	30.5092	66.171	120.965	292.934	137.365	76.1976	144.914	384.771	32.2862	245.435	116.566	2.15902	210.888	7.75186	49.663	75.2975	11.9463	46.7843	61.9302	226.8
AC007009.1	5.49731	5.85566e-134	3.57307e-133	6.60819	1.11088	12.5369	14.9562	0	47.7473	141.942	42.4873	462.373	35.0507	78.0844	59.2453	2.94226	123.673	9.81729	10.358	26.839	11.8715	12.5967	175.202	249.014	11.9258	22.3869	19.5513	34.3994	413.222	46.4902	112.337	128.081	48.0936	15.7398	21.7707	97.9151	13.0986	6.05367	74.7683	3.37873	101.474	25.8985	93.0223	97.9837	105.066	8.95976	347.541	104.507	42.336
AC006538.1	5.47853	0	0	12.0513	6.5728	3906.81	4225.11	2811.11	5259.84	4196.98	3872.01	2849.28	3834.86	2732.95	2955.21	4010.3	14085.7	7110.99	1180.81	375.746	3737.15	2830.06	2423.07	2481.55	3722.18	1626.78	6559.48	2913.99	3135.77	5686.34	3020.78	1924.77	8783.65	2066.2	3633.54	2970.74	2758.89	3335.57	2644.52	2890.51	7148.52	2323.47	5269.33	5052.2	2934.85	3769.07	4827.7	2899.11	3380.84
AC020915.2	5.41367	2.97015e-266	4.51651e-265	6.55813	1.14446	191.188	169.503	131.219	139.422	90.327	82.1421	38.7328	101.966	91.6643	115.669	77.97	58.582	88.3556	85.1655	38.0219	111.592	117.569	112.393	106.475	109.983	89.5475	215.065	119.493	9.44509	204.848	87.7151	64.0403	135.537	108.747	82.7288	103.79	52.3944	143.27	133.283	40.5448	36.7034	110.994	36.8213	44.294	77.0486	14.9329	22.2782	69.6714	96.7681
AC092171.2	5.27429	0	0	10.2065	4.93216	741.245	2011.6	832.736	882.37	1295.22	1294.45	1212.82	498.675	879.298	361.114	544.319	1060.99	903.19	853.957	516.651	574.581	856.576	1656.15	2646.41	691.698	1226.3	1923.85	1242.91	2195.98	1435.39	497.052	1231	1863.99	151.674	283.02	1126.02	332.377	516.58	2023.62	674.058	1049.29	610.465	1155.03	869.774	462.292	1564.97	641.614	1772.75	583.633
AC114763.1	5.23821	0	1.05697e-307	5.63904	0.400823	51.7147	37.3904	30.2813	40.1077	24.1947	39.6548	48.416	28.6778	27.1598	50.7816	11.7691	32.5456	88.3556	36.8283	31.3122	16.6201	75.5803	135.533	29.1947	18.5513	24.8743	23.4616	28.9679	16.5289	92.9805	75.4042	177.89	24.7755	14.3089	21.7707	17.6247	36.0211	52.4651	42.2603	15.2043	90.679	25.8985	34.8834	51.0052	54.2843	38.8256	124.758	46.4476	18.144
FAM83A-AS1	5.22635	2.4344e-91	9.519e-91	6.41599	1.18964	67.3859	14.9562	307.86	196.719	48.3895	2.83248	116.198	361.659	57.7146	22.5696	186.834	28.2062	230.706	4.60354	102.883	26.1173	29.3923	29.7512	51.52	67.5797	4.97486	37.1476	9.95772	958.676	7.2641	153.886	14.2312	5.82953	80.1297	115.385	117.498	67.1303	30.2683	34.1333	231.443	51.8165	51.797	0	174.492	203.128	0	98.0243	0	244.944
AC015726.1	5.14504	7.49262e-290	1.23757e-288	5.81611	0.671071	125.369	49.8538	121.125	82.1253	85.488	62.3147	75.0448	65.3217	78.0844	69.1195	64.7298	206.122	60.5399	29.923	58.1512	45.1117	83.9781	33.0569	36.064	71.5549	89.5475	27.3719	59.7463	92.0896	56.66	55.399	53.3669	74.3265	37.2031	23.9478	248.704	11.4613	36.322	65.0159	62.5066	4.31805	66.5961	104.65	92.6148	122.577	20.9061	104.708	46.4476	57.4561
LINC00624	5.12912	7.96072e-187	7.62637e-186	6.6739	1.54479	61.1174	62.3173	156.453	131.783	53.2284	79.3096	31.4704	87.6267	81.4794	57.8346	220.67	186.595	60.5399	118.541	76.0438	78.352	62.9836	16.5285	61.8241	169.612	12.4372	193.558	299.637	7.08381	40.679	76.943	42.6935	139.909	124.487	82.7288	101.832	81.8662	64.5725	82.8953	77.7109	19.4312	77.6955	44.5732	81.8768	33.271	143.356	44.5565	34.8357	108.864
LINC01006	5.10516	1.92808e-292	3.24052e-291	11.1417	6.03651	462.298	762.764	5036.79	4973.36	3587.27	7653.37	1251.55	3331.41	1273.12	1197.6	2356.75	4239.6	1240.25	4551.75	2328.28	1559.92	5525.76	7953.49	2421.44	2332.16	3800.79	4960.18	1144.23	3397.87	2448	2469.87	4546.86	1270.84	802.728	1491.3	1881.93	854.683	4798.54	2202.41	2287.4	3443.64	1472.51	2660.83	3512.65	3281.57	4688.94	2537.49	2957.16	5246.64
FAM201A	4.95187	8.65986e-83	3.13062e-82	8.516	3.56413	410.584	176.981	302.813	649.363	37.0986	835.583	14.5248	240.575	685.785	67.7089	492.829	82.4488	9.81729	40.281	223.658	562.71	730.609	195.036	1.71733	428.005	67.1606	715.579	16.2945	743.8	1.45282	249.295	14.2312	319.167	708.289	1164.73	68.5405	502.658	1535.61	92.6477	0	239.652	769.555	83.3325	199.994	621.642	8.95976	594.829	116.119	556.417
RMST	4.93693	3.70107e-72	1.21843e-71	9.52975	4.59282	1170.63	5613.54	100.938	846.082	633.902	1093.34	4258.19	216.677	258.018	128.365	117.691	1816.04	661.031	3156.88	3106.61	327.654	818.786	59.5024	491.158	34.4524	813.39	99.7119	150.271	210.153	117.678	435.498	64.0403	1700.77	111.609	2057.33	571.824	671.303	609.403	2990.73	3647.34	1200.42	362.579	1461.23	67.1122	3230.79	1693.4	744.093	2376.57	671.329
LINC00636	4.92239	3.44333e-106	1.58592e-105	7.79444	2.87205	10.9698	181.967	25.2344	254.016	508.089	90.6395	225.135	95.5927	37.3447	349.829	76.4988	303.759	170.166	25.3195	80.517	56.9832	46.1879	231.398	29.1947	59.6291	109.447	1.95513	158.418	724.91	46.4902	349.321	60.4825	132.622	323.381	65.3122	123.373	214.489	40.3578	128.406	37.1661	293.627	44.3974	56.201	24.1604	94.5597	20.9061	345.313	127.731	205.632
LINC00621	4.87417	4.82012e-107	2.25252e-106	8.52673	3.65256	409.017	266.718	1150.69	108.864	1146.83	580.659	319.546	1194.91	274.993	3436.22	130.931	125.843	70.3572	87.4673	708.997	99.7207	281.327	168.59	554.699	21.2015	44.7737	87.9811	39.8309	110.98	14.5282	135.42	348.664	182.173	3216.64	19.5937	1472.64	428.979	169.503	55.2635	486.538	205.107	40.6976	2106.57	88.588	745.971	71.6781	421.059	363.84	127.008
FAM41C	4.80383	4.03032e-42	9.02115e-42	7.28702	2.48319	6.26845	0	5.04688	173.8	20.9688	5.66497	4.8416	43.0167	27.1598	1293.52	57.3741	56.4123	8.18107	210.612	67.0975	239.804	0	3735.43	46.368	3.97527	1017.36	74.2951	3.62099	21.2514	5.81128	3.07772	17.789	0	4.29266	6.53122	325.078	63.8556	56.5009	40.6349	91.2258	503.052	0	31.0074	2.68449	952.601	0	8.9113	456.735	883.009
TM4SF1-AS1	4.79409	3.35551e-121	1.76625e-120	7.32606	2.53197	45.4463	59.8246	55.5157	616.895	119.361	67.9796	121.04	93.9995	213.883	107.206	201.545	10.8485	206.163	4.60354	40.2585	54.6089	180.553	92.5593	91.0188	68.9048	34.824	21.5065	191.007	210.153	5.81128	150.808	42.6935	13.1164	276.161	126.27	101.832	216.127	143.27	43.8857	155.422	243.97	114.693	65.8908	102.01	77.0486	68.6915	249.516	123.86	96.7681
LINC00707	4.78335	9.08632e-63	2.66199e-62	8.33665	3.5533	108.131	37.3904	80.7501	36.2879	346.791	8.49745	31.4704	272.439	50.9246	613.612	55.903	26.0365	251.977	18.4142	711.234	99.7207	298.122	6.61138	496.31	92.7564	94.5223	19.5513	78.7565	564.344	0	101.565	81.8293	179.258	4.29266	1188.68	50.9158	569.789	10.0894	640.407	403.759	3415.57	843.551	36.8213	46.9785	975.366	17.9195	4.45565	174.179	940.465
SRGAP3-AS2	4.77208	1.13593e-46	2.72055e-46	6.9669	2.19482	43.8792	72.2881	5.04688	76.3957	14.5168	16.9949	0	65.3217	27.1598	9.87421	36.7783	438.28	27.8156	32.2248	6.70975	35.6145	8.39781	3.30569	85.8667	7.95055	12.4372	21.5065	158.418	11.8064	24.6979	4.61658	7.11559	11.6591	8.58533	10.8854	7.83321	4.91197	0	86.1461	28.7192	12.9541	51.797	131.782	5.36897	7.00442	0	11.1391	34.8357	33.264
PSORS1C3	4.70924	1.66056e-65	4.97131e-65	8.59895	3.88972	266.409	181.967	267.485	30.5583	135.49	110.467	36.312	101.966	47.5296	2041.14	91.2102	65.0912	35.9967	69.0531	89.4633	16.6201	209.945	3.30569	39.4987	22.5266	2.48743	289.36	1107.12	47.2254	8.71692	912.545	1195.42	113.676	38.634	350.509	23.4996	18.0106	411.65	56.8889	1544.08	1345.07	66.5961	273.253	361.063	57.7865	20.9061	191.593	433.511	30.24
LINC01063	4.69915	4.06938e-157	3.06966e-156	6.64893	1.94978	53.2819	22.4342	35.3282	229.187	220.979	407.878	116.198	183.219	30.5548	18.3378	251.564	156.219	130.897	27.6212	15.6561	102.095	92.3759	208.259	85.8667	129.859	97.0098	23.4616	109.535	118.064	281.847	73.8653	28.4624	49.551	180.292	13.0624	43.0826	55.669	86.7693	37.3841	16.8937	932.698	40.6976	372.089	97.9837	82.3019	83.6244	57.9234	69.6714	127.008
AC135050.5	4.69845	0	0	6.4886	1.79015	86.1912	74.7808	70.6564	72.5759	46.7765	50.9847	29.0496	74.881	108.639	60.6559	51.4896	32.5456	124.352	70.204	67.0975	78.352	16.7956	26.4455	53.2374	159.011	47.2612	113.398	108.63	47.2254	139.471	73.8653	56.9247	134.079	58.6664	121.916	62.6656	68.7676	86.7693	92.6477	54.0598	25.9083	110.994	147.285	95.2993	19.2622	140.37	84.6573	54.1889	36.288
AC092574.1	4.68452	5.11702e-176	4.49735e-175	5.1251	0.440588	26.6409	9.97077	20.1875	30.5583	24.1947	22.6599	70.2032	113.118	27.1598	36.6756	39.7206	99.8064	34.3605	49.4881	105.119	16.6201	29.3923	29.7512	61.8241	54.3288	57.2109	37.1476	2.71574	30.6965	36.3205	41.5492	35.5779	40.8067	25.756	82.7288	25.4579	24.5599	38.3399	11.3778	20.2724	19.4312	29.5983	75.5807	18.7914	35.0221	35.839	24.5061	34.8357	27.216
GNAS-AS1	4.58398	2.55019e-147	1.80969e-146	7.67006	3.08609	170.815	119.649	388.61	328.501	566.157	62.3147	266.288	1.59321	105.244	159.398	170.651	375.359	145.623	104.731	98.4097	192.318	138.564	214.87	87.5841	151.06	333.316	121.218	33.4942	243.211	101.697	617.083	608.383	349.772	978.727	117.562	148.831	111.338	413.667	138.159	94.6046	297.945	166.49	131.782	616.09	264.417	0	2.22782	356.098	175.392
HAS2-AS1	4.55407	5.58123e-94	2.23716e-93	7.17407	2.62	47.0134	279.182	363.376	17.189	120.974	19.8274	653.616	35.0507	61.1095	8.46361	11.7691	19.5273	22.907	130.05	82.7536	125.838	8.39781	13.2228	99.6054	27.8269	24.8743	1.95513	58.8411	793.387	78.4523	138.497	17.789	11.6591	15.7398	304.79	240.871	108.063	78.6977	35.7587	434.167	181.358	11.0994	94.9603	412.069	31.5199	125.437	104.708	390.934	30.24
AC026471.6	4.53474	9.06956e-160	6.95091e-159	5.82216	1.28743	64.2516	49.8538	45.422	34.378	30.6467	19.8274	12.104	119.491	23.7648	57.8346	17.6536	325.456	13.0897	36.8283	111.829	130.587	125.967	85.948	5.152	76.8553	4.97486	9.77567	20.8207	33.0578	31.962	35.3938	88.9449	17.4886	125.918	97.9683	84.207	103.151	40.3578	19.5048	38.8555	215.902	40.6976	19.3797	21.4759	17.5111	107.517	73.5182	7.74127	27.216
IL12A-AS1	4.50268	2.91611e-89	1.11745e-88	5.53868	1.036	12.5369	57.3319	35.3282	26.7385	83.8751	11.3299	0	39.8303	57.7146	153.756	136.815	21.6971	71.9934	1.15089	0	11.8715	25.1934	0	15.456	18.5513	7.46229	3.91027	21.7259	23.6127	13.0754	23.0829	7.11559	30.605	14.3089	121.916	31.3328	34.3838	20.1789	107.276	5.0681	224.538	18.4989	15.5037	48.3208	12.2577	8.95976	115.847	0	30.24
GAS6-AS1	4.49994	3.4495e-188	3.338e-187	8.4796	3.97966	335.362	630.651	186.735	64.9363	280.659	70.8121	89.5697	199.151	434.557	198.895	179.478	292.91	134.17	212.914	411.531	522.346	415.692	112.393	348.619	140.46	62.1858	316.732	850.933	221.96	225.187	118.492	120.965	253.585	75.837	104.5	176.247	276.708	207.843	242.184	206.103	131.7	1080.34	242.246	135.567	108.569	173.222	619.335	267.074	362.88
SMIM2-AS1	4.41852	1.1816e-144	7.91593e-144	6.84953	2.43101	32.9094	12.4635	35.3282	114.593	66.1323	147.289	43.5744	87.6267	10.1849	36.6756	116.219	58.582	50.7226	39.1301	398.112	35.6145	3468.29	171.896	223.254	35.7775	119.397	56.6989	101.388	75.5607	215.017	241.601	92.5027	21.8607	58.6664	26.1249	72.4571	11.4613	141.252	143.035	76.0215	43.1805	151.691	32.9454	320.796	239.901	56.7452	80.2017	336.745	54.4321
AC135983.2	4.36411	9.88612e-230	1.26279e-228	7.305	2.94089	220.963	259.24	358.329	110.774	40.3246	22.6599	108.936	151.355	132.404	81.8149	263.333	134.522	335.424	105.881	134.195	173.324	403.095	66.1138	53.2374	181.538	27.3617	177.917	134.882	73.1994	149.64	40.0104	46.2513	215.693	87.2841	211.176	150.789	170.282	139.234	144.66	613.24	84.2019	162.791	36.8213	165.096	84.053	131.41	22.2782	54.1889	356.832
MED4-AS1	4.35051	1.44048e-94	5.79822e-94	5.54307	1.19257	14.104	24.9269	95.8908	97.4045	11.2909	2.83248	48.416	27.0846	16.9749	22.5696	89.739	21.6971	17.9984	6.90531	46.9683	54.6089	88.177	859.48	8.58667	18.5513	119.397	41.0578	14.484	44.8642	26.1508	20.0052	14.2312	48.0936	20.0324	10.8854	7.83321	57.3063	30.2683	61.7651	13.5149	12.9541	11.0994	32.9454	16.1069	57.7865	8.95976	44.5565	19.3532	299.376
C10orf55	4.28941	1.84357e-107	8.65755e-107	7.03475	2.74534	87.7583	87.2442	141.313	68.7561	166.137	25.4924	108.936	57.3556	71.2945	64.8877	66.2009	10.8485	114.535	17.2633	44.7317	453.492	176.354	26.4455	51.52	53.0037	49.7486	5.8654	161.134	63.7543	27.6036	121.57	60.4825	182.173	48.6502	54.4268	109.665	153.908	40.3578	196.673	108.12	114.428	55.4968	27.1315	131.54	66.542	20.9061	302.984	23.2238	24.192
LINC00853	4.27399	3.92116e-144	2.60866e-143	6.8706	2.59662	158.278	27.4196	20.1875	51.5671	96.7789	25.4924	256.605	121.084	40.7397	229.928	45.6051	32.5456	55.6313	63.2987	199.056	49.8603	285.525	142.145	127.083	112.633	203.969	15.6411	255.28	512.396	43.5846	112.337	149.427	24.7755	74.4062	124.093	72.4571	57.3063	42.3757	115.403	23.6511	136.018	59.1966	11.6278	322.138	77.0486	0	1167.38	321.263	24.192
CT62	4.21745	1.22711e-96	5.04537e-96	5.67334	1.45589	1.56711	39.8831	5.04688	3.81978	29.0337	2.83248	2.4208	7.96606	112.034	102.974	23.5381	6.50912	6.54486	16.1124	46.9683	23.743	62.9836	109.088	24.0427	78.1804	17.412	19.5513	29.8732	18.8902	13.0754	9.23317	64.0403	45.1789	24.3251	80.5517	35.2494	21.2852	78.6977	55.2635	65.8853	34.5444	103.594	1.93797	18.7914	10.5066	89.5976	49.0121	61.9302	102.816
USP30-AS1	4.21574	8.78264e-111	4.22802e-110	7.0157	2.79996	36.0436	27.4196	70.6564	57.2967	62.9063	8.49745	7.2624	49.3896	712.945	203.127	23.5381	2.16971	173.439	27.6212	22.3658	182.821	67.1825	13.2228	94.4534	198.764	7.46229	25.4168	140.313	113.341	14.5282	72.3265	0	179.258	61.5282	339.623	272.204	160.458	74.6619	186.921	48.9917	213.743	140.592	1.93797	173.149	145.342	20.9061	49.0121	11.6119	57.4561
AC002511.1	4.20546	2.62111e-62	7.65555e-62	5.4802	1.27475	4.70134	19.9415	0	3.81978	9.67789	22.6599	2.4208	9.55927	37.3447	18.3378	7.35566	23.8668	27.8156	36.8283	13.4195	4.7486	37.7901	6.61138	27.4774	5.30037	32.3366	7.82054	105.009	35.4191	2.90564	13.8497	0	18.946	1.43089	39.1873	13.7081	70.4049	86.7693	29.2572	317.601	15.1132	22.1987	13.5658	64.4277	26.2666	74.6647	11.1391	38.7063	81.6481
AC073257.2	4.2013	6.98181e-84	2.57253e-83	5.51157	1.31026	18.8054	72.2881	0	175.71	40.3246	31.1573	24.208	35.0507	13.5799	25.3908	25.0092	58.582	17.9984	16.1124	134.195	28.4916	62.9836	42.974	142.539	238.516	7.46229	3.91027	130.356	51.948	10.1697	33.8549	99.6183	8.7443	24.3251	21.7707	131.206	62.2183	24.2147	164.165	23.6511	30.2263	14.7991	13.5658	46.9785	120.826	14.9329	8.9113	0	81.6481
HOXB-AS2	4.17433	3.30739e-65	9.83999e-65	6.25642	2.08209	37.6107	14.9562	10.0938	11.4593	4.83895	33.9898	26.6288	3.18642	135.799	18.3378	2.94226	0	49.0864	39.1301	13.4195	7.12291	54.5858	46.2797	18.8907	87.456	24.8743	7.82054	64.2726	33.0578	1.45282	12.3109	7.11559	97.6446	4.29266	2.17707	41.1243	1.63732	34.3041	60.1397	27.0299	17.2722	525.369	120.154	67.1122	3.50221	104.531	37.873	0	42.336
LINC00960	4.15549	6.9478e-96	2.84444e-95	7.91123	3.75574	697.365	107.186	40.3751	45.8374	211.301	42.4873	137.986	46.2031	50.9246	25.3908	492.829	158.388	17.9984	203.707	67.0975	194.693	41.989	23.1398	355.488	10.6007	37.3115	217.02	53.4096	49.5867	300.734	269.301	0	376.005	94.4386	365.748	842.07	399.507	70.6261	78.0191	400.38	628.276	440.274	265.501	59.0587	145.342	149.329	91.3408	108.378	529.201
OSTN-AS1	4.15119	3.34068e-69	1.04587e-68	5.78453	1.63334	26.6409	9.97077	45.422	288.394	66.1323	99.137	31.4704	6.37285	91.6643	4.2318	22.067	2.16971	14.7259	1.15089	120.776	56.9832	20.9945	343.792	8.58667	18.5513	218.894	21.5065	18.105	167.65	1.45282	63.0933	128.081	14.5738	10.0162	4.35415	54.8324	22.9225	18.161	133.283	5.0681	4.31805	0	52.3251	6.71122	38.5243	2.98659	40.1008	270.944	57.4561
LINC00494	4.14971	1.4412e-64	4.26132e-64	7.40853	3.25882	125.369	194.43	90.8439	326.591	841.977	668.466	87.1489	74.881	27.1598	266.604	122.104	1171.64	140.714	828.637	172.217	47.486	50.3869	36.3626	41.216	42.4029	17.412	9.77567	191.913	56.6705	111.867	100.026	0	11.6591	12.878	8.70829	66.5822	121.162	113.002	562.388	33.7873	17.2722	0	474.802	26.8449	618.14	456.948	62.3791	15.4825	290.304
LINC00648	4.1375	9.25102e-41	2.00963e-40	9.25929	5.12179	3.13423	1059.39	1554.44	309.402	790.361	2141.36	2704.04	84.4402	139.194	19.7484	8.82679	1703.22	1.63621	35.6774	107.356	914.106	8.39781	271.067	1614.29	9.27564	669.119	5081.4	1344.29	108.618	139.471	0	32.0202	13.1164	1194.79	468.071	82.2487	307.817	129.145	212.927	2035.69	138.177	0	1794.56	1.34224	35.0221	1260.34	35.6452	1981.76	21.168
AL162431.1	4.13349	7.44669e-67	2.28651e-66	5.22138	1.08789	26.6409	59.8246	20.1875	17.189	11.2909	25.4924	4.8416	49.3896	132.404	2.8212	102.979	13.0182	62.1762	6.90531	4.47317	35.6145	12.5967	6.61138	22.3254	37.1026	2.48743	0	1.8105	14.1676	2.90564	30.7772	17.789	26.2329	1.43089	6.53122	27.4162	6.5493	10.0894	40.6349	10.1362	19.4312	44.3974	3.87593	40.2673	43.7776	11.9463	37.873	0	24.192
AC110619.1	4.11716	2.68877e-87	1.01411e-86	8.2038	4.08664	72.0872	665.549	3255.24	639.814	145.168	62.3147	58.0992	497.082	81.4794	53.6028	101.508	171.407	127.625	145.012	149.851	37.9888	667.626	56.1967	661.174	396.202	184.07	551.348	507.844	1721.37	307.998	93.8705	28.4624	39.3493	140.227	150.218	70.4988	114.613	26.2326	82.8953	27.0299	28.0673	81.3953	242.246	40.2673	78.7997	110.504	15.5948	104.507	54.4321
HPN-AS1	4.08314	2.72826e-83	9.93792e-83	5.99787	1.91473	6.26845	59.8246	55.5157	55.3869	100.005	39.6548	48.416	22.305	142.589	222.875	57.3741	49.9032	22.907	50.6389	64.8609	64.1061	33.5912	657.833	92.7361	50.3535	32.3366	72.34	25.3469	0	85.7164	4.61658	35.5779	24.7755	20.0324	23.9478	82.2487	94.9648	102.912	118.654	5.0681	118.746	22.1987	11.6278	20.1336	64.7909	11.9463	129.214	15.4825	84.6721
AL118506.1	4.0668	0	0	10.1029	6.03609	575.131	924.789	302.813	737.218	906.496	1758.97	515.631	936.809	841.954	1115.79	688.49	941.652	656.122	1742.44	1216.7	750.279	713.814	1550.37	693.803	367.05	378.089	1712.7	1174.11	1135.77	1149.18	1006.42	1223.88	1040.57	1167.6	718.434	775.487	1665.16	1012.98	702.172	505.121	526.802	1065.54	1135.65	1506	402.754	2210.07	957.965	661.879	659.233
ELFN2	4.06094	4.93118e-56	1.32699e-55	7.54562	3.48469	257.007	39.8831	449.173	116.503	66.1323	11.3299	33.8912	57.3556	13.5799	7.05301	92.6813	236.498	106.354	364.831	13.4195	104.469	20.9945	280.984	13.7387	186.838	397.989	305.001	25.3469	110.98	4445.63	23.0829	32.0202	8.7443	8.58533	4.35415	15.6664	18.0106	6.05367	21.1302	6.75747	8.63609	3.69979	248.06	87.2458	206.63	56.7452	31.1895	3.87063	474.768
TPRG1-AS1	4.05409	2.50886e-115	1.27845e-114	7.63037	3.57628	29.7752	89.7369	15.1407	40.1077	124.2	82.1421	123.461	19.1185	91.6643	180.557	88.2679	30.3759	94.9004	25.3195	270.627	40.3631	104.973	565.273	329.728	177.562	353.215	3.91027	252.564	96.8121	33.4149	72.3265	142.312	56.8379	27.1869	280.843	129.248	58.9437	179.592	581.892	165.558	183.517	173.89	56.201	609.378	127.831	101.544	258.428	197.402	39.312
MEIS1-AS2	4.00078	2.60361e-203	2.80254e-202	7.17905	3.17826	120.668	201.908	191.782	139.422	67.7452	237.929	234.818	253.321	125.614	318.796	110.335	206.122	291.246	85.1655	317.595	116.341	302.321	208.259	207.798	226.591	101.985	123.173	83.2828	181.818	100.245	236.985	188.563	326.454	143.089	169.812	92.0402	58.9437	169.503	133.283	103.051	269.878	92.4946	48.4491	52.3475	96.3108	83.6244	200.504	143.213	160.272
AC226118.1	3.9999	6.04046e-78	2.08908e-77	6.24002	2.24013	31.3423	34.8977	45.422	51.5671	20.9688	0	55.6784	31.8642	3.39497	78.9937	815.007	0	89.9918	264.704	284.046	4.7486	20.9945	46.2797	54.9547	33.1273	62.1858	48.8784	70.6093	136.954	20.3395	53.8601	88.9449	112.218	0	19.5937	82.2487	26.1972	62.5546	175.543	23.6511	267.719	33.2981	75.5807	140.936	26.2666	226.981	171.543	69.6714	90.7201
DNMBP-AS1	3.99075	7.83861e-78	2.70122e-77	6.09135	2.1006	18.8054	54.8392	30.2813	34.378	6.45193	2.83248	261.447	12.7457	16.9749	145.292	20.5958	41.2244	62.1762	41.4319	116.302	4.7486	37.7901	0	108.192	50.3535	72.1355	150.545	73.3251	99.1734	18.8867	12.3109	60.4825	17.4886	5.72355	89.26	29.3745	22.9225	44.3936	177.168	6.75747	36.7034	7.39957	149.223	130.198	1.75111	11.9463	8.9113	38.7063	33.264
SUCLA2-AS1	3.94613	1.90038e-204	2.0926e-203	6.88087	2.93474	67.3859	62.3173	151.407	345.69	167.75	67.9796	445.427	108.338	115.429	47.9604	176.536	154.049	89.9918	124.296	178.927	61.7318	344.31	247.927	66.9761	74.2051	37.3115	138.815	105.914	226.682	156.905	81.5596	24.9046	160.312	154.536	34.8332	45.0409	54.0317	72.644	87.7715	62.5066	88.5199	25.8985	215.114	79.1923	183.866	80.6379	80.2017	73.5421	619.921
THRB-IT1	3.90182	7.90492e-83	2.86853e-82	5.13296	1.23115	131.638	129.62	111.031	21.0088	20.9688	22.6599	0	33.4574	30.5548	1.4106	25.0092	67.2609	42.5416	9.20708	6.70975	71.2291	8.39781	6.61138	48.0854	80.8306	34.824	0	29.8732	16.5289	14.5282	30.7772	14.2312	13.1164	183.154	87.0829	52.8741	47.4824	28.2505	26.0064	16.8937	47.4985	22.1987	36.8213	16.1069	59.5376	5.97317	0	15.4825	18.144
C11orf72	3.89543	1.59019e-167	1.30205e-166	6.0779	2.18247	4.70134	7.47808	30.2813	32.4682	106.457	28.3248	84.7281	66.9149	23.7648	139.65	98.5658	65.0912	99.8091	49.4881	62.6243	33.2402	83.9781	142.145	18.8907	88.7811	19.8994	19.5513	23.5364	297.52	42.1318	60.0156	202.794	29.1477	45.7884	63.1351	88.1236	47.4824	68.6083	47.1365	82.779	82.0429	33.2981	13.5658	38.9251	31.5199	86.611	66.8347	11.6119	18.144
AC092198.1	3.86922	1.15394e-47	2.80577e-47	6.3161	2.44688	103.429	19.9415	5.04688	5.72967	6.45193	2.83248	87.1489	43.0167	3.39497	4.2318	29.4226	32.5456	119.444	239.384	762.675	16.6201	4.1989	16.5285	46.368	64.9295	17.412	9.77567	14.484	4.72254	101.697	0	0	20.4034	18.6015	34.8332	80.2904	14.7359	82.7335	6.50159	43.9236	8.63609	14.7991	199.61	18.7914	1262.55	218.021	49.0121	38.7063	36.288
AC119403.1	3.86898	9.44672e-77	3.22063e-76	4.74912	0.88014	37.6107	7.47808	30.2813	11.4593	16.1298	16.9949	65.3616	38.2371	23.7648	21.159	16.1824	791.942	17.9984	16.1124	17.8927	21.3687	4.1989	13.2228	17.1733	22.5266	34.824	23.4616	15.3892	0	45.0374	44.627	14.2312	36.4346	8.58533	2.17707	25.4579	16.3732	10.0894	21.1302	10.1362	2.15902	7.39957	15.5037	21.4759	10.5066	17.9195	15.5948	15.4825	9.07201
MEIS1-AS3	3.86183	2.15729e-84	8.01041e-84	6.5364	2.67457	31.3423	82.2588	10.0938	24.8286	3.22596	76.4771	268.709	27.0846	6.78995	148.113	25.0092	154.049	47.4502	92.0708	606.114	87.8492	16.7956	42.974	163.147	18.5513	12.4372	140.77	15.3892	23.6127	132.207	32.3161	24.9046	34.9772	22.8942	267.78	80.2904	24.5599	147.306	299.073	150.354	164.086	25.8985	58.139	131.54	29.7688	113.49	20.0504	85.154	87.6961
LINC00605	3.86108	7.14919e-61	2.04446e-60	8.12878	4.2677	3.13423	12.4635	20.1875	9.54946	6.45193	2.83248	1222.5	144.982	319.128	925.354	213.314	770.245	17.9984	286.57	185.636	244.553	835.582	413.211	24.0427	6.62546	2.48743	7.82054	315.026	304.604	329.79	27.6995	120.965	179.258	12.878	115.385	7.83321	124.437	135.199	99.1493	282.124	259.083	710.359	420.539	148.989	443.03	62.7183	532.45	7.74127	529.201
AP000695.1	3.83725	1.92244e-103	8.56604e-103	5.36714	1.52989	89.3255	34.8977	65.6095	19.0989	16.1298	5.66497	7.2624	15.9321	27.1598	23.9802	26.4804	6.50912	14.7259	27.6212	51.4414	68.8547	37.7901	23.1398	25.76	17.2262	22.3869	7.82054	35.3047	7.08381	34.8677	23.0829	35.5779	29.1477	10.0162	17.4166	60.7073	72.0422	12.1073	34.1333	30.4086	60.4526	22.1987	1.93797	21.4759	14.0088	8.95976	4.45565	7.74127	12.096
AC010336.1	3.81682	1.86116e-175	1.6063e-174	5.64185	1.82503	25.0738	34.8977	45.422	42.0176	25.8077	25.4924	70.2032	70.1013	27.1598	19.7484	45.6051	210.461	37.6329	111.636	29.0756	49.8603	50.3869	49.5854	6.86934	17.2262	14.9246	154.456	32.5889	25.974	65.3769	89.2539	39.1357	49.551	160.259	34.8332	125.331	29.4718	52.4651	14.6286	16.8937	38.8624	48.0972	60.0769	26.8449	5.25332	47.7854	49.0121	112.248	66.5281
NEBL-AS1	3.78631	4.10724e-78	1.43081e-77	6.08262	2.29631	51.7147	22.4342	40.3751	66.8462	227.43	87.807	244.501	27.0846	13.5799	131.186	108.864	17.3576	27.8156	171.482	8.94633	4.7486	88.177	29.7512	5.152	39.7527	84.5726	13.6859	109.535	193.624	33.4149	161.58	3.55779	40.8067	45.7884	52.2498	11.7498	70.4049	6.05367	60.1397	6.75747	84.2019	88.7948	31.0074	195.967	12.2577	50.772	0	89.0246	84.6721
AC005037.1	3.73102	2.75218e-129	1.5788e-128	5.33417	1.60315	21.9396	57.3319	15.1407	26.7385	11.2909	31.1573	48.416	105.152	16.9749	32.4438	20.5958	4.33941	42.5416	21.8668	26.839	21.3687	62.9836	79.3366	108.192	47.7033	39.7989	27.3719	17.1997	23.6127	46.4902	58.4767	21.3468	32.0624	18.6015	32.6561	17.6247	13.0986	24.2147	27.6318	21.9618	41.0214	11.0994	44.5732	53.6897	35.0221	68.6915	73.5182	38.7063	111.888
EMX2OS	3.70898	9.69538e-131	5.69827e-130	14.0125	10.3035	24417.2	8751.84	17588.4	8395.88	6914.85	14731.8	37766.9	6744.07	13175.9	11028.1	10000.8	7682.93	11743.1	65227.6	191429	4587.15	6336.15	96351	6505.26	8534.92	28632.8	4354.09	3431.79	19225.5	3475.15	16133.4	10186	30129.9	2446.82	6727.16	8230.74	12083.5	11984.2	30341.3	152.043	15404.6	13955.6	48257.3	8223.92	8168.91	10079.7	15184.9	32165	55366.5
PCAT1	3.68888	8.48996e-127	4.70138e-126	6.36295	2.67408	104.997	49.8538	307.86	74.4858	82.2621	25.4924	26.6288	70.1013	98.4542	135.418	100.037	26.0365	112.899	29.923	24.6024	83.1006	71.3814	95.865	91.0188	63.6044	49.7486	17.5962	9.05248	21.2514	29.0564	69.2487	174.332	48.0936	214.633	26.1249	195.83	175.194	141.252	65.0159	77.7109	17.2722	33.2981	27.1315	112.748	113.822	29.8659	62.3791	147.084	111.888
AC079922.2	3.67078	1.40525e-269	2.20694e-268	8.32945	4.65866	629.98	246.777	121.125	590.156	546.801	257.756	145.248	160.914	203.698	173.504	82.3834	479.505	284.701	131.201	212.475	429.749	747.405	333.875	255.883	153.711	74.6229	156.411	393.783	205.431	360.299	309.311	152.985	75.7839	918.63	200.291	499.367	255.423	221.968	390.095	309.154	677.933	181.289	222.866	481.865	306.443	134.396	296.301	112.248	226.8
SLC8A1-AS1	3.60171	4.79137e-116	2.45461e-115	5.91148	2.30978	67.3859	82.2588	65.6095	112.684	29.0337	59.4822	62.9408	101.966	98.4542	33.8544	60.3164	30.3759	175.075	39.1301	4.47317	132.961	54.5858	16.5285	171.733	33.1273	84.5726	58.654	63.3673	16.5289	18.8867	38.4715	71.1559	10.2017	104.455	219.884	15.6664	50.757	92.8229	43.8857	27.0299	28.0673	25.8985	182.169	49.663	162.853	125.437	22.2782	85.154	123.984
USP2-AS1	3.60017	2.08941e-146	1.44905e-145	9.2063	5.60613	318.124	189.445	116.078	276.934	900.044	1011.2	2067.36	301.117	937.013	715.175	456.051	1594.73	1112.63	597.309	688.868	66.4804	335.912	1325.58	255.883	84.8059	569.622	416.444	66.9883	748.523	236.81	333.933	882.333	240.468	114.471	790.278	189.955	528.856	1305.57	650.159	604.794	449.077	229.387	1224.79	354.352	416.763	262.82	129.214	472.217	405.216
LINC00944	3.57564	5.86207e-51	1.49358e-50	6.65298	3.07734	4.70134	12.4635	100.938	49.6572	37.0986	390.883	19.3664	109.932	108.639	2.8212	320.707	173.576	229.07	16.1124	0	144.832	4.1989	314.041	307.403	17.2262	14.9246	44.9681	346.71	115.702	4.35846	93.8705	0	102.017	24.3251	0	13.7081	296.356	28.2505	19.5048	270.299	21.5902	11.0994	0	1.34224	495.563	5.97317	49.0121	30.9651	3.024
ZNF503-AS1	3.55694	1.28496e-65	3.85891e-65	7.64472	4.08778	6.26845	154.547	50.4688	150.881	14.5168	14.1624	0	1135.96	47.5296	63.4771	119.162	846.185	76.9021	47.1863	24.6024	287.291	54.5858	122.311	70.4107	56.9789	24.8743	457.502	71.5146	243.211	158.357	109.259	10.6734	59.7527	201.755	97.9683	236.954	371.673	32.2862	56.8889	96.2939	7768.16	77.6955	176.355	103.353	597.127	35.839	46.7843	34.8357	66.5281
CYP4A22-AS1	3.5076	5.87802e-101	2.5713e-100	5.10502	1.59741	61.1174	12.4635	5.04688	19.0989	16.1298	0	75.0448	60.5421	6.78995	35.265	41.1917	21.6971	39.2691	18.4142	26.839	30.8659	125.967	33.0569	10.304	21.2015	19.8994	3.91027	20.8207	42.5029	10.1697	7.6943	53.3669	8.7443	8.58533	47.8956	39.166	8.18662	4.03578	102.4	37.1661	64.7707	18.4989	50.3871	79.1923	42.0265	2.98659	118.075	19.3532	3.024
STAU2-AS1	3.49785	6.95168e-80	2.43945e-79	5.51951	2.02167	20.3725	97.215	25.2344	17.189	30.6467	22.6599	60.52	81.2538	20.3698	31.0332	44.1339	84.6185	83.4469	9.20708	4.47317	40.3631	67.1825	52.8911	176.886	31.8022	4.97486	15.6411	132.166	28.3353	5.81128	29.2384	14.2312	5.82953	27.1869	0	13.7081	21.2852	46.4115	40.6349	47.3023	4.31805	22.1987	13.5658	147.647	56.0354	8.95976	8.9113	0	6.04801
LNX1-AS2	3.47893	2.90828e-97	1.21136e-96	4.64601	1.16708	12.5369	4.98538	20.1875	21.0088	11.2909	31.1573	12.104	47.7964	6.78995	23.9802	20.5958	47.7335	14.7259	34.5266	46.9683	21.3687	33.5912	82.6423	60.1067	18.5513	24.8743	31.2822	26.2522	30.6965	31.962	16.9275	28.4624	8.7443	50.0811	106.677	19.583	22.9225	4.03578	9.75239	20.2724	64.7707	18.4989	31.0074	9.3957	3.50221	35.839	26.7339	38.7063	21.168
AC008937.3	3.47355	2.24953e-156	1.68363e-155	5.62481	2.15126	34.4765	17.4488	40.3751	32.4682	20.9688	22.6599	62.9408	221.456	57.7146	11.2848	72.0854	141.031	199.618	107.032	35.7853	18.9944	37.7901	49.5854	25.76	18.5513	166.658	3.91027	31.6837	70.8381	90.0748	110.798	81.8293	43.7215	27.1869	84.9059	17.6247	39.2958	38.3399	69.8921	33.7873	32.3853	25.8985	56.201	60.4009	124.328	32.8525	111.391	7.74127	263.088
LEF1-AS1	3.46061	1.53432e-75	5.12153e-75	7.31223	3.85162	21.9396	84.7515	45.422	49.6572	50.0024	195.441	77.4656	41.4235	6.78995	80.4043	79.4411	13.0182	96.5367	117.39	161.034	142.458	25.1934	3.30569	875.841	254.418	27.3617	37.1476	346.71	37.7803	239.715	115.415	298.855	18.946	402.079	230.77	105.748	152.271	82.7335	68.2667	96.2939	207.266	51.797	222.866	430.86	103.315	56.7452	122.53	100.636	459.648
AC135048.1	3.45735	1.86408e-145	1.2576e-144	5.6756	2.21824	21.9396	47.3611	50.4688	82.1253	59.6803	70.8121	29.0496	41.4235	40.7397	47.9604	17.6536	6.50912	32.7243	64.4496	111.829	33.2402	218.343	89.2537	32.6294	70.2299	92.0349	33.2373	80.567	115.702	167.074	16.9275	113.849	16.0312	40.0649	56.6039	70.4988	26.1972	24.2147	34.1333	57.4385	53.9756	88.7948	19.3797	30.8716	14.0088	110.504	53.4678	104.507	6.04801
AC007382.1	3.44633	6.53067e-202	6.87514e-201	7.51426	4.06793	161.413	94.7223	90.8439	85.9451	80.6491	73.6446	104.094	70.1013	278.388	90.2785	155.94	483.844	193.073	151.917	84.9902	90.2235	92.3759	46.2797	87.5841	91.4313	114.422	175.962	184.671	250.295	139.471	127.725	96.0605	348.314	52.9428	124.093	78.3321	111.338	88.7872	328.33	219.618	47.4985	381.078	69.7668	307.374	292.435	188.155	289.617	81.2833	187.488
AC092159.2	3.3843	1.31681e-43	3.0471e-43	8.01204	4.62774	322.825	29.9123	1297.05	175.71	45.1635	19.8274	7.2624	6.37285	10.1849	35.265	14.7113	17.3576	88.3556	20.7159	24.6024	92.5978	180.553	0	224.971	1151.5	14.9246	78.2054	43.4519	66.1156	47.9431	30.7772	21.3468	16.0312	31.4795	531.206	21.5413	24.5599	22.1968	555.886	52.3704	23.7493	59.1966	40.6973	1448.28	532.336	56.7452	33.4174	23.2238	456.624
HMGA1P4	3.37389	6.1681e-100	2.66173e-99	6.52665	3.15275	108.131	32.405	80.7501	59.2066	46.7765	31.1573	77.4656	312.27	166.354	63.4771	70.6143	10.8485	266.703	19.565	8.94633	244.553	75.5803	76.0309	132.235	389.577	32.3366	23.4616	155.703	70.8381	24.6979	113.876	42.6935	34.9772	269.007	167.635	72.4571	142.447	26.2326	32.508	47.3023	92.838	62.8963	54.263	85.9036	73.5464	8.95976	31.1895	92.8952	105.84
HOXB-AS1	3.37071	1.67947e-103	7.51839e-103	7.91597	4.54526	362.003	49.8538	595.532	263.565	109.683	271.919	210.61	79.6606	753.684	122.722	60.3164	2.16971	744.478	93.2217	310.885	142.458	344.31	247.927	214.667	237.191	82.0852	0	229.933	120.425	10.1697	113.876	135.196	154.483	214.633	19.5937	133.164	70.4049	104.93	198.299	89.5365	762.135	247.886	490.305	299.32	106.817	337.484	501.261	166.437	290.304
AC007292.1	3.32332	3.19449e-185	3.03002e-184	6.67901	3.35569	103.429	57.3319	70.6564	143.242	41.9375	249.259	135.565	231.016	57.7146	234.16	85.3256	164.898	186.528	64.4496	147.615	87.8492	104.973	59.5024	127.083	91.4313	154.221	205.289	62.4621	70.8381	151.093	101.565	160.101	163.227	77.2679	37.0103	84.207	76.9542	78.6977	47.1365	79.4003	19.4312	88.7948	139.534	77.8501	57.7865	92.5842	86.8852	150.955	24.192
AC002451.1	3.30177	2.1081e-89	8.11067e-89	5.30151	1.99974	31.3423	37.3904	5.04688	68.7561	38.7116	45.3198	60.52	36.6439	40.7397	19.7484	26.4804	54.2426	29.4519	63.2987	131.958	9.49721	37.7901	59.5024	101.323	11.9258	79.5978	9.77567	73.3251	73.1994	24.6979	76.943	3.55779	10.2017	52.9428	65.3122	17.6247	29.4718	52.4651	50.3873	37.1661	129.541	33.2981	102.712	9.3957	49.0309	35.839	42.3287	0	45.36
KRTAP5-AS1	3.30123	2.6802e-49	6.70399e-49	6.31911	3.01788	131.638	119.649	40.3751	24.8286	58.0674	113.299	24.208	3.18642	3.39497	63.4771	102.979	26.0365	117.807	189.896	40.2585	28.4916	20.9945	6.61138	15.456	7.95055	72.1355	17.5962	15.3892	35.4191	197.584	4.61658	24.9046	18.946	0	4.35415	99.8734	16.3732	16.1431	147.911	15.2043	79.8838	3.69979	108.526	120.802	3.50221	47.7854	15.5948	58.0595	57.4561
AC092162.2	3.30059	1.17966e-70	3.75454e-70	4.97829	1.6777	7.83557	157.04	5.04688	82.1253	45.1635	8.49745	53.2576	98.7791	27.1598	16.9272	73.5566	2.16971	35.9967	20.7159	22.3658	18.9944	4.1989	46.2797	24.0427	7.95055	9.94972	27.3719	47.0729	82.6445	46.4902	21.5441	14.2312	5.82953	7.15444	4.35415	115.54	34.3838	8.07156	9.75239	64.196	17.2722	36.9979	7.75186	13.4224	5.25332	2.98659	17.8226	23.2238	21.168
AL031666.2	3.23166	3.59481e-168	3.02091e-167	6.28347	3.05181	43.8792	164.518	45.422	76.3957	37.0986	25.4924	21.7872	87.6267	40.7397	22.5696	57.3741	60.7517	183.256	72.5058	40.2585	118.715	54.5858	39.6683	103.04	70.2299	32.3366	46.9232	67.8936	33.0578	37.7733	61.5544	28.4624	67.0396	45.7884	32.6561	66.5822	94.9648	84.7514	104.025	106.43	17.2722	88.7948	56.201	139.593	152.346	80.6379	93.5686	42.577	60.4801
AC009495.3	3.22462	3.93519e-114	1.98417e-113	6.62287	3.39825	114.399	62.3173	65.6095	61.1165	43.5505	152.954	21.7872	92.4063	67.8995	93.0997	61.7875	45.5638	199.618	65.6004	254.971	49.8603	92.3759	62.8081	108.192	84.8059	64.6732	9.77567	216.354	167.65	34.8677	130.803	17.789	16.0312	160.259	152.395	60.7073	13.0986	66.5904	108.902	8.44684	129.541	125.793	31.0074	93.957	194.373	17.9195	42.3287	77.4127	66.5281
LINC00452	3.22364	2.15089e-58	5.98999e-58	5.52231	2.29866	9.40268	4.98538	25.2344	24.8286	48.3895	0	4.8416	17.5253	40.7397	5.6424	42.6628	19.5273	13.0897	19.565	20.1293	14.2458	37.7901	0	36.064	6.62546	12.4372	35.1924	64.2726	28.3353	21.7923	21.5441	0	14.5738	14.3089	6.53122	25.4579	22.9225	20.1789	60.1397	47.3023	6.47707	125.793	13.5658	18.7914	36.7732	38.8256	35.6452	3.87063	36.288
SLC2A1-AS1	3.20277	6.40949e-124	3.4496e-123	8.55899	5.35622	184.919	167.01	131.219	17628.3	119.361	450.365	455.111	348.913	268.203	165.04	138.286	123.673	201.254	96.6743	454.026	633.939	151.161	823.117	396.704	143.11	74.6229	570.899	250.754	868.948	90.0748	112.337	487.418	164.684	327.673	263.426	254.579	191.567	64.5725	245.435	400.38	356.239	155.391	412.787	205.363	710.949	212.048	523.539	491.571	287.28
SRGAP3-AS4	3.19663	1.63252e-55	4.33227e-55	5.32905	2.13241	36.0436	29.9123	5.04688	95.4946	19.3558	8.49745	133.144	35.0507	27.1598	32.4438	25.0092	17.3576	19.6346	26.4704	527.834	30.8659	12.5967	66.1138	65.2587	53.0037	57.2109	1.95513	115.872	99.1734	8.71692	46.1658	14.2312	5.82953	52.9428	10.8854	17.6247	13.0986	12.1073	61.7651	8.44684	116.587	3.69979	102.712	34.8983	15.7599	5.97317	57.9234	104.507	6.04801
AC069200.1	3.19088	2.67603e-58	7.43084e-58	4.2958	1.10492	6.26845	2.49269	25.2344	17.189	17.7428	16.9949	7.2624	246.948	3.39497	1.4106	41.1917	2.16971	19.6346	6.90531	8.94633	23.743	8.39781	29.7512	56.6721	42.4029	0	27.3719	25.3469	18.8902	33.4149	32.3161	0	0	28.6178	15.2395	48.9575	4.91197	4.03578	6.50159	13.5149	6.47707	7.39957	7.75186	6.71122	29.7688	14.9329	26.7339	0	18.144
PCA3	3.17772	6.84564e-40	1.47043e-39	5.53614	2.35842	18.8054	186.952	25.2344	0	50.0024	0	29.0496	7.96606	78.0844	95.9209	88.2679	4.33941	44.1778	8.0562	24.6024	11.8715	222.542	0	41.216	63.6044	19.8994	23.4616	11.7682	9.44509	1.45282	7.6943	24.9046	104.932	117.333	28.302	7.83321	40.9331	28.2505	26.0064	5.0681	0	18.4989	23.2556	32.2138	8.75553	0	8.9113	46.4476	45.36
AC097359.2	3.16238	1.02744e-207	1.15798e-206	7.69066	4.52828	139.473	196.923	111.031	158.521	108.07	73.6446	229.976	70.1013	118.824	262.372	253.035	180.086	80.1745	168.029	268.39	116.341	138.564	79.3366	262.752	184.188	119.397	172.052	66.9883	344.746	82.8107	100.026	224.141	167.599	284.747	322.207	93.9985	137.535	131.163	107.276	158.801	183.517	318.182	211.238	135.567	103.315	140.37	162.631	116.119	178.416
HCG14	3.12968	5.70318e-78	1.97958e-77	5.76693	2.63725	26.6409	27.4196	5.04688	24.8286	12.9039	28.3248	24.208	36.6439	71.2945	18.3378	19.1247	108.485	26.1794	44.8845	40.2585	42.7374	92.3759	95.865	58.3894	22.5266	34.824	41.0578	57.0306	42.5029	45.0374	100.026	17.789	23.3181	153.105	41.3644	33.2911	36.0211	64.5725	21.1302	33.7873	34.5444	133.192	40.6973	48.3208	24.5155	47.7854	13.3669	7.74127	45.36
PROSER2-AS1	3.12888	3.27832e-103	1.454e-102	8.35434	5.22546	178.651	162.025	353.282	175.71	425.827	277.584	1726.03	325.015	193.514	80.4043	86.7968	1191.17	207.799	2165.97	1449.31	223.184	243.536	366.932	109.909	135.159	89.5475	129.039	114.061	162.928	1085.26	229.29	85.3871	110.761	135.934	102.322	152.747	206.303	117.038	175.543	361.525	185.676	99.8942	1153.09	193.283	215.386	280.739	115.847	96.7659	553.393
AC046143.2	3.12801	1.09283e-95	4.45504e-95	4.23284	1.10483	18.8054	14.9562	40.3751	9.54946	46.7765	121.797	0	9.55927	0	1.4106	22.067	10.8485	35.9967	5.75443	8.94633	30.8659	0	9.91707	22.3254	39.7527	37.3115	19.5513	18.105	23.6127	21.7923	24.6218	21.3468	14.5738	14.3089	4.35415	23.4996	11.4613	20.1789	16.254	8.44684	12.9541	11.0994	19.3797	12.0802	56.0354	14.9329	24.5061	3.87063	33.264
AC005498.3	3.12476	3.31554e-192	3.27452e-191	7.48152	4.35677	189.621	194.43	116.078	143.242	204.849	345.563	249.343	76.4742	227.463	124.133	113.277	154.049	89.9918	466.108	232.605	33.2402	293.923	152.062	206.08	112.633	44.7737	140.77	212.733	207.792	88.622	127.725	113.849	218.607	17.1707	243.832	121.415	167.007	117.038	268.191	128.392	129.541	196.089	46.5112	124.829	206.63	247.887	42.3287	267.074	148.176
AC062028.1	3.11684	2.3267e-102	1.02247e-101	5.16962	2.05278	21.9396	19.9415	5.04688	147.062	19.3558	90.6395	21.7872	6.37285	40.7397	60.6559	14.7113	49.9032	26.1794	42.5827	38.0219	11.8715	25.1934	42.974	65.2587	23.8516	52.236	13.6859	41.6414	103.896	13.0754	23.0829	60.4825	32.0624	28.6178	34.8332	33.2911	31.1092	48.4294	47.1365	5.0681	19.4312	77.6955	19.3797	41.6095	43.7776	47.7854	138.125	23.2238	9.07201
LINC00467	3.01267	2.03586e-198	2.09716e-197	10.3387	7.32603	854.077	204.401	590.485	2830.46	782.296	787.431	1154.72	3622.96	2295	706.711	1553.51	1119.57	2658.85	1340.78	2084.5	1244.13	461.879	2082.59	2309.82	563.164	1999.89	369.52	1301.75	658.795	1109.95	2285.21	2611.42	629.589	1346.47	1160.38	1147.56	1290.21	871.728	1534.38	1282.23	3707.04	1516.91	4742.2	1063.06	1712.58	1394.74	3495.46	1401.17	958.609
CAMTA1-IT1	2.99645	3.10078e-45	7.35284e-45	4.94378	1.94733	1.56711	54.8392	5.04688	49.6572	41.9375	14.1624	9.68321	38.2371	13.5799	16.9272	82.3834	41.2244	52.3589	10.358	46.9683	47.486	8.39781	56.1967	39.4987	41.0778	0	3.91027	15.3892	16.5289	0	18.4663	0	7.28691	42.9266	2.17707	9.79151	3.27465	26.2326	8.12699	37.1661	99.315	0	9.68983	8.05346	31.5199	23.8927	22.2782	3.87063	12.096
FOXP1-AS1	2.97429	2.02512e-76	6.85534e-76	4.2706	1.2963	50.1476	69.7954	80.7501	28.6484	16.1298	36.8223	19.3664	6.37285	16.9749	29.6226	11.7691	8.67882	16.3621	14.9615	22.3658	42.7374	4.1989	36.3626	39.4987	15.9011	2.48743	9.77567	32.5889	0	0	13.8497	71.1559	29.1477	25.756	26.1249	21.5413	42.5704	8.07156	26.0064	13.5149	2.15902	22.1987	3.87593	10.7379	26.2666	11.9463	11.1391	19.3532	18.144
ST3GAL6-AS1	2.97333	2.67353e-76	9.01846e-76	7.35713	4.3838	70.5201	99.7077	65.6095	114.593	116.135	427.705	67.7824	82.847	271.598	447.161	63.2587	26.0365	40.9054	1.15089	158.797	163.827	352.708	482.631	223.254	23.8516	39.7989	54.7438	85.0933	92.0896	27.6036	69.2487	355.779	102.017	90.1459	65.3122	197.788	212.852	96.8587	160.914	114.877	587.254	162.791	104.65	22.8181	189.119	149.329	102.48	46.4476	163.296
THRB-AS1	2.93773	1.56637e-83	5.74935e-83	6.32618	3.38845	53.2819	77.2735	20.1875	78.3055	29.0337	73.6446	7.2624	36.6439	47.5296	11.2848	91.2102	108.485	55.6313	57.5443	2.23658	90.2235	29.3923	23.1398	65.2587	98.0568	74.6229	17.5962	111.345	82.6445	34.8677	58.4767	7.11559	34.9772	280.454	148.041	60.7073	50.757	34.3041	27.6318	104.741	248.288	99.8942	50.3871	63.0854	70.0442	53.7586	91.3408	108.378	30.24
STK4-AS1	2.93075	1.67729e-136	1.0434e-135	6.29714	3.36639	26.6409	17.4488	60.5626	106.954	109.683	79.3096	43.5744	92.4063	105.244	38.0862	55.903	190.934	93.2642	54.0916	35.7853	18.9944	20.9945	135.533	53.2374	34.4524	59.6983	23.4616	137.598	198.347	36.3205	61.5544	60.4825	18.946	45.7884	67.4893	248.704	58.9437	94.8408	78.0191	119.945	198.63	29.5983	58.139	95.2993	92.8086	44.7988	133.669	7.74127	12.096
LINC00578	2.91877	2.40358e-38	5.03857e-38	6.42202	3.50325	15.6711	42.3758	55.5157	80.2154	20.9688	28.3248	19.3664	9.55927	0	23.9802	45.6051	2.16971	106.354	8.0562	60.3878	35.6145	50.3869	9.91707	30.912	14.576	57.2109	1.95513	52.5044	73.1994	2.90564	21.5441	10.6734	8.7443	28.6178	50.0727	60.7073	78.5915	143.27	30.8826	20.2724	32.3853	51.797	23.2556	115.433	45.5287	5.97317	213.871	0	93.7441
AL353898.3	2.9116	4.96271e-168	4.13415e-167	6.47915	3.56755	103.429	24.9269	121.125	84.0352	61.2933	65.1471	96.8321	211.897	81.4794	176.325	75.0277	30.3759	37.6329	40.281	140.905	45.1117	25.1934	39.6683	109.909	37.1026	97.0098	43.013	93.2405	49.5867	15.981	115.415	106.734	72.8691	230.373	47.8956	139.039	57.3063	48.4294	55.2635	136.839	32.3853	125.793	186.045	63.0854	136.586	53.7586	213.871	15.4825	33.264
HM13-AS1	2.89646	7.00702e-107	3.2586e-106	4.39152	1.49507	4.70134	22.4342	0	30.5583	25.8077	36.8223	12.104	35.0507	13.5799	7.05301	8.82679	52.0729	9.81729	32.2248	20.1293	16.6201	16.7956	23.1398	13.7387	41.0778	2.48743	11.7308	19.0102	14.1676	27.6036	24.6218	32.0202	10.2017	67.2517	2.17707	11.7498	24.5599	6.05367	19.5048	5.0681	23.7493	25.8985	31.0074	21.4759	19.2622	26.8793	24.5061	19.3532	27.216
DLG3-AS1	2.89032	7.75949e-54	2.02e-53	5.95119	3.06088	34.4765	19.9415	35.3282	87.855	25.8077	14.1624	19.3664	46.2031	166.354	19.7484	50.0185	8.67882	42.5416	13.8106	11.1829	4.7486	260.332	3.30569	149.408	182.863	14.9246	5.8654	39.8309	68.4769	18.8867	66.171	10.6734	39.3493	351.998	74.0205	27.4162	31.1092	28.2505	17.8794	16.8937	51.8165	36.9979	11.6278	80.5346	10.5066	20.9061	124.758	3.87063	21.168
ZNF295-AS1	2.84936	5.74922e-28	1.05513e-27	7.80217	4.95281	123.802	47.3611	30.2813	63.0264	20.9688	73.6446	14.5248	47.7964	13.5799	16.9272	23.5381	1800.86	31.0881	163.426	26.839	14.2458	29.3923	42.974	6.86934	21.2015	9.94972	33.2373	30.7784	42.5029	17.4338	24.6218	17.789	17.4886	22.8942	37.0103	15.6664	24.5599	6.05367	204.8	5.0681	23.7493	88.7948	32.9454	24.1604	0	23.8927	6.68347	58.0595	12.096
EGOT	2.81507	9.10583e-47	2.19181e-46	6.50732	3.69225	6.26845	32.405	111.031	34.378	53.2284	5.66497	2.4208	15.9321	16.9749	49.371	304.524	58.582	81.8107	11.5089	6.70975	87.8492	20.9945	23.1398	13.7387	60.9542	0	15.6411	150.271	96.8121	36.3205	13.8497	60.4825	27.6903	8.58533	63.1351	41.1243	230.863	6.05367	26.0064	8.44684	17.2722	11.0994	7.75186	4.02673	7.00442	2.98659	86.8852	7.74127	54.4321
VPS9D1-AS1	2.81137	5.37081e-129	3.04452e-128	11.265	8.45368	380.809	1954.27	963.955	657.003	456.474	997.035	2084.31	1104.1	2529.26	4080.87	400.148	3456.34	2668.67	1568.66	5544.49	1063.69	4908.52	13470.7	1543.88	4795.51	380.577	1298.21	1121.6	5201.88	4040.29	1469.61	3241.15	4681.11	393.494	2936.87	3930.31	1766.67	2375.06	1900.09	1150.46	75.5658	4239.95	532.941	2344.9	311.697	994.534	7750.6	4176.41	2630.88
AC087501.1	2.80918	4.54698e-72	1.49178e-71	3.84803	1.03886	12.5369	4.98538	10.0938	22.9187	14.5168	0	12.104	25.4914	10.1849	31.0332	20.5958	6.50912	24.5432	10.358	17.8927	4.7486	0	0	27.4774	6.62546	0	15.6411	18.105	0	100.245	13.8497	7.11559	7.28691	84.4224	2.17707	5.8749	22.9225	18.161	13.0032	6.75747	4.31805	7.39957	11.6278	17.4492	15.7599	14.9329	28.9617	15.4825	15.12
AL137127.1	2.79401	3.93576e-166	3.14205e-165	6.03153	3.23752	29.7752	159.532	95.8908	85.9451	100.005	118.964	36.312	55.7624	57.7146	56.424	60.3164	60.7517	68.721	33.3757	46.9683	94.9721	62.9836	29.7512	63.5414	71.5549	82.0852	119.263	150.271	51.948	129.301	98.4871	32.0202	37.8919	50.0811	19.5937	66.5822	55.669	44.3936	34.1333	72.6428	10.7951	36.9979	15.5037	59.0587	103.315	68.6915	26.7339	11.6119	36.288
TTLL10-AS1	2.78929	8.17778e-58	2.26425e-57	5.59223	2.80293	37.6107	59.8246	5.04688	15.2791	27.4207	5.66497	16.9456	74.881	13.5799	29.6226	38.2494	10.8485	40.9054	59.846	26.839	118.715	12.5967	42.974	46.368	88.7811	9.94972	19.5513	143.934	7.08381	155.452	10.772	39.1357	20.4034	17.1707	4.35415	23.4996	21.2852	22.1968	27.6318	20.2724	6.47707	114.693	58.139	34.8983	10.5066	2.98659	31.1895	34.8357	6.04801
LINC00942	2.78891	1.49562e-55	3.98001e-55	5.47341	2.6845	68.953	49.8538	80.7501	57.2967	54.8414	104.802	43.5744	14.3389	16.9749	18.3378	16.1824	19.5273	16.3621	42.5827	15.6561	7.12291	230.94	56.1967	46.368	201.414	59.6983	3.91027	235.364	18.8902	40.679	27.6995	92.5027	21.8607	0	74.0205	33.2911	42.5704	42.3757	29.2572	10.1362	21.5902	29.5983	9.68983	123.486	17.5111	56.7452	8.9113	46.4476	387.072
GLIS3-AS1	2.7778	1.04737e-37	2.18601e-37	6.27601	3.49821	25.0738	29.9123	277.579	17.189	0	82.1421	29.0496	17.5253	16.9749	330.081	58.8453	95.467	8.18107	121.994	42.4951	11.8715	54.5858	82.6423	46.368	18.5513	19.8994	70.3849	40.7361	106.257	56.66	21.5441	35.5779	43.7215	27.1869	23.9478	7.83321	26.1972	280.487	21.1302	8.44684	2.15902	11.0994	412.787	12.0802	50.782	8.95976	15.5948	11.6119	84.6721
C6orf99	2.75146	1.41439e-85	5.29292e-85	6.22247	3.47101	32.9094	24.9269	30.2813	162.341	46.7765	101.969	12.104	87.6267	16.9749	28.212	61.7875	86.7882	67.0848	44.8845	55.9146	42.7374	50.3869	119.005	200.928	41.0778	42.2863	52.7886	113.156	94.4509	172.886	72.3265	106.734	5.82953	77.2679	30.479	72.4571	32.7465	96.8587	32.508	32.098	168.404	14.7991	370.151	161.069	40.2754	59.7317	180.454	19.3532	24.192
LINC00501	2.73855	2.42479e-41	5.35241e-41	5.98189	3.24334	32.9094	2.49269	105.985	38.1978	96.7789	50.9847	19.3664	33.4574	6.78995	7.05301	123.575	2.16971	35.9967	27.6212	109.593	42.7374	310.719	69.4195	15.456	11.9258	179.095	7.82054	12.6735	14.1676	8.71692	60.0156	7.11559	24.7755	21.4633	13.0624	45.0409	96.6021	44.3936	35.7587	11.8256	10.7951	18.4989	13.5658	2.68449	192.622	56.7452	28.9617	3.87063	66.5281
AC093732.1	2.73544	2.72508e-33	5.39387e-33	4.44464	1.7092	7.83557	24.9269	5.04688	5.72967	16.1298	0	0	6.37285	37.3447	225.696	54.4319	2.16971	4.90864	16.1124	8.94633	14.2458	0	0	3.43467	14.576	14.9246	3.91027	10.863	2.36127	11.6226	3.07772	67.5981	18.946	0	2.17707	9.79151	27.8345	2.01789	1.6254	5.0681	2.15902	33.2981	11.6278	40.2673	1.75111	11.9463	28.9617	3.87063	15.12
UBE2E1-AS1	2.73117	1.75298e-91	6.91094e-91	5.90527	3.1741	57.9832	42.3758	5.04688	68.7561	61.2933	67.9796	137.986	41.4235	20.3698	56.424	45.6051	132.352	24.5432	104.731	69.3341	40.3631	41.989	19.8341	22.3254	5.30037	198.994	7.82054	58.8411	59.0318	46.4902	67.7099	78.2715	27.6903	67.2517	200.291	60.7073	11.4613	46.4115	24.381	167.247	105.792	36.9979	292.633	25.5026	24.5155	62.7183	89.113	85.154	18.144
LBX2-AS1	2.73043	2.21703e-111	1.07268e-110	9.15626	6.42584	220.963	284.167	777.22	402.987	475.83	164.284	317.125	175.253	981.147	331.491	170.651	475.165	309.245	133.503	116.302	332.402	163.757	112.393	221.536	329.948	300.979	1266.93	486.118	750.884	446.016	307.772	231.257	225.894	1242.01	605.226	215.413	586.162	409.632	173.918	216.239	833.383	436.575	106.588	880.512	243.404	1039.33	354.224	81.2833	78.6241
AC020915.1	2.69022	2.0905e-104	9.4467e-104	5.53984	2.84962	39.1778	72.2881	30.2813	24.8286	25.8077	39.6548	7.2624	33.4574	16.9749	15.5166	16.1824	28.2062	19.6346	40.281	15.6561	52.2346	12.5967	33.0569	17.1733	22.5266	24.8743	123.173	57.9359	9.44509	171.433	32.3161	10.6734	49.551	52.9428	26.1249	21.5413	9.82394	74.6619	42.2603	10.1362	25.9083	36.9979	25.1936	26.8449	10.5066	17.9195	40.1008	19.3532	6.04801
AC139887.4	2.68177	1.04541e-104	4.74648e-104	6.51481	3.83304	76.7886	209.386	116.078	21.0088	29.0337	39.6548	55.6784	105.152	122.219	57.8346	76.4988	108.485	96.5367	56.3934	301.939	99.7207	41.989	72.7252	128.8	63.6044	62.1858	60.6092	108.63	4.72254	29.0564	67.7099	39.1357	97.6446	85.8533	95.7912	135.123	122.799	32.2862	50.3873	143.596	0	225.687	38.7593	40.2673	57.7865	119.463	51.24	46.4476	114.912
PCED1B-AS1	2.67448	2.56423e-77	8.77334e-77	9.26372	6.58924	206.859	286.66	1458.55	578.697	821.008	175.614	113.778	267.66	3245.6	634.771	311.88	23.8668	718.298	31.0739	87.2268	481.983	1431.83	92.5593	757.345	245.142	77.1103	44.9681	2175.31	760.329	309.451	570.917	188.563	444.502	339.12	655.299	579.657	481.373	968.587	555.886	277.056	854.973	247.886	193.797	397.304	689.935	221.007	621.563	123.86	145.152
NDUFB2-AS1	2.67257	1.69052e-255	2.49156e-254	7.81987	5.1473	112.832	137.098	398.704	336.141	359.695	396.548	191.243	121.084	271.598	177.736	150.055	219.14	140.714	201.405	138.668	130.587	1297.46	403.294	209.515	258.393	378.089	123.173	119.493	276.269	332.696	210.824	281.066	155.94	360.584	326.561	201.705	108.063	276.451	274.692	192.588	213.743	166.49	155.037	259.053	341.465	241.914	126.986	150.955	205.632
BTBD9-AS1	2.65348	1.0809e-57	2.98417e-57	4.4997	1.84622	87.7583	47.3611	105.985	17.189	22.5817	28.3248	19.3664	47.7964	54.3196	36.6756	41.1917	19.5273	27.8156	13.8106	17.8927	59.3575	16.7956	23.1398	34.3467	22.5266	14.9246	25.4168	17.1997	7.08381	7.2641	35.3938	103.176	36.4346	141.658	6.53122	11.7498	19.6479	16.1431	6.50159	6.75747	2.15902	18.4989	40.6973	8.05346	71.7953	14.9329	11.1391	23.2238	24.192
AC064836.3	2.65204	4.94477e-129	2.8197e-128	7.2482	4.59615	155.144	162.025	111.031	263.565	135.49	371.056	118.619	546.472	74.6894	66.2983	61.7875	210.461	65.4486	249.742	275.1	68.8547	155.359	416.517	303.968	152.386	253.718	215.065	101.388	512.396	203.395	178.508	206.352	53.9232	164.552	95.7912	78.3321	98.2394	90.805	115.403	104.741	127.382	107.294	346.896	108.722	164.604	107.517	100.252	630.913	81.6481
RNF144A-AS1	2.64714	9.86011e-56	2.63854e-55	8.77201	6.12487	131.638	316.572	156.453	305.583	164.524	725.116	24.208	358.473	156.169	734.923	232.439	308.098	1312.24	142.71	53.678	294.413	516.465	505.771	585.611	33.1273	303.466	477.053	257.996	547.815	626.165	321.622	295.297	68.497	289.039	23.9478	1394.31	810.475	117.038	255.187	42.2342	222.379	388.477	509.685	26.8449	649.66	212.048	380.958	576.725	311.472
AL117190.1	2.61761	8.88866e-31	1.7168e-30	4.87543	2.25782	29.7752	87.2442	45.422	1.90989	30.6467	11.3299	2.4208	11.1525	10.1849	59.2453	7.35566	160.558	1.63621	277.363	0	42.7374	8.39781	3.30569	1.71733	13.2509	34.824	340.193	8.14723	0	303.639	9.23317	71.1559	11.6591	14.3089	2.17707	5.8749	13.0986	26.2326	6.50159	0	0	3.69979	17.4417	2.68449	19.2622	26.8793	4.45565	7.74127	21.168
HCP5	2.61727	1.31363e-81	4.66096e-81	12.296	9.67868	1314.81	2455.3	3113.93	1911.8	1398.46	603.319	479.319	1099.32	10646.6	8428.34	841.487	1314.84	5332.42	2271.85	894.633	2497.77	1482.21	1295.83	4520.03	2146.65	363.165	351.924	4034.69	4883.11	1153.54	5858.44	1469.37	2225.42	4135.26	5005.09	9905.09	8559.93	6937.51	1519.75	1133.57	3599.09	2193.97	527.127	14127.1	3617.78	1302.15	543.589	286.427	1345.68
TIPARP-AS1	2.61175	3.69824e-112	1.82624e-111	8.27057	5.65882	191.188	114.664	65.6095	836.532	1233.93	821.421	329.229	371.218	281.783	417.538	236.852	316.777	227.434	117.39	346.67	344.274	256.133	373.543	109.909	59.6291	684.043	166.186	142.124	715.465	424.223	764.814	619.056	161.769	766.956	171.989	131.206	306.18	377.345	424.229	108.12	306.581	77.6955	488.367	197.31	541.091	95.5708	554.728	654.137	93.7441
LINC00884	2.60247	2.6616e-87	1.00783e-86	9.0881	6.48563	18.8054	174.488	428.985	683.741	416.149	2030.89	1510.58	404.676	166.354	490.889	497.242	1425.5	472.866	245.139	666.502	408.38	222.542	637.998	549.547	34.4524	932.786	1042.09	303.258	453.364	1794.23	689.41	562.132	43.7215	297.625	26.1249	101.832	302.905	904.015	279.568	133.46	233.174	29.5983	1224.79	1076.48	560.354	651.076	452.248	290.298	426.384
AC023590.1	2.6018	1.78923e-93	7.11236e-93	5.12226	2.52046	51.7147	29.9123	100.938	7.63957	45.1635	14.1624	26.6288	31.8642	71.2945	28.212	119.162	26.0365	68.721	9.20708	20.1293	28.4916	71.3814	9.91707	34.3467	55.6538	27.3617	11.7308	14.484	7.08381	7.2641	15.3886	46.2513	77.2413	80.1297	19.5937	54.8324	93.3275	18.161	37.3841	25.3405	6.47707	48.0972	3.87593	48.3208	24.5155	2.98659	24.5061	54.1889	21.168
LINC00665	2.5986	7.85772e-203	8.3641e-202	13.9289	11.3303	9523.35	10038.1	16932.3	6738.1	11900.6	22124.5	20794.7	6955.96	11838.3	10929.3	12438.4	16648.1	13775.3	19075.9	10847.4	7376.96	17769.8	62880.9	8002.78	4541.09	12636.1	20190.7	4637.58	14691.8	8573.09	9704.06	13092.7	23147.6	13297.2	16663.3	27048.1	11415.4	23962.4	13222.6	15386.8	7835.09	8583.5	28181.9	11482.9	28173.5	14398.3	17348.1	16241.2	19973.5
RNF216-IT1	2.59329	1.83163e-67	5.66032e-67	3.92419	1.3309	31.3423	59.8246	70.6564	5.72967	29.0337	19.8274	14.5248	15.9321	20.3698	19.7484	13.2402	4.33941	13.0897	9.20708	11.1829	18.9944	4.1989	9.91707	22.3254	1.32509	14.9246	19.5513	13.5787	4.72254	20.3395	12.3109	60.4825	42.2641	10.0162	0	25.4579	16.3732	14.1252	8.12699	8.44684	0	7.39957	15.5037	5.36897	15.7599	35.839	6.68347	30.9651	9.07201
AC011498.1	2.56471	1.74779e-90	6.77889e-90	4.43484	1.87013	7.83557	4.98538	35.3282	19.0989	19.3558	14.1624	4.8416	35.0507	27.1598	28.212	14.7113	30.3759	21.2708	18.4142	15.6561	11.8715	37.7901	6.61138	20.608	19.8764	9.94972	7.82054	12.6735	21.2514	10.1697	7.6943	46.2513	24.7755	41.4957	13.0624	64.6239	11.4613	6.05367	34.1333	21.9618	12.9541	18.4989	32.9454	16.1069	40.2754	29.8659	8.9113	34.8357	30.24
LPP-AS2	2.54896	6.51136e-167	5.28634e-166	9.95638	7.40742	562.594	530.943	449.173	1369.39	1521.04	1124.5	1193.46	1567.72	424.372	888.679	1753.59	742.039	1225.52	417.771	1312.87	883.24	537.46	1824.74	1202.13	1079.95	1447.68	797.695	653.589	1038.96	2132.74	390.871	882.333	682.055	414.957	1221.34	1024.19	761.356	730.476	1262.93	528.772	844.178	1072.94	1575.57	1366.4	875.553	677.955	1432.49	1064.42	1230.77
EHMT2-AS1	2.54802	3.79719e-70	1.20454e-69	3.96744	1.41942	20.3725	29.9123	10.0938	21.0088	17.7428	11.3299	16.9456	20.7118	44.1347	40.9074	20.5958	10.8485	14.7259	14.9615	8.94633	2.3743	8.39781	6.61138	24.0427	64.9295	14.9246	13.6859	38.0204	14.1676	8.71692	23.0829	10.6734	36.4346	24.3251	19.5937	11.7498	14.7359	28.2505	4.87619	21.9618	4.31805	11.0994	9.68983	13.4224	14.0088	56.7452	4.45565	7.74127	21.168
AC022182.2	2.53869	5.54278e-32	1.08146e-31	5.58223	3.04354	7.83557	17.4488	80.7501	49.6572	25.8077	5.66497	7.2624	1.59321	1052.44	14.106	14.7113	15.1879	60.5399	2.30177	4.47317	47.486	25.1934	0	8.58667	15.9011	0	1.95513	33.4942	25.974	62.4713	27.6995	28.4624	11.6591	28.6178	2.17707	25.4579	6.5493	12.1073	19.5048	18.583	19.4312	11.0994	7.75186	18.7914	17.5111	5.97317	4.45565	0	3.024
TFAP2A-AS1	2.53558	6.43115e-51	1.62991e-50	7.92269	5.38711	136.339	231.82	252.344	777.326	111.296	2.83248	2.4208	27.0846	987.937	141.06	50.0185	175.746	165.258	12.6597	17.8927	251.676	676.024	0	674.913	947.441	0	25.4168	140.313	488.783	27.6036	878.69	0	157.397	350.567	755.445	381.869	147.359	34.3041	146.286	11.8256	146.814	395.877	122.092	108.722	47.2798	453.961	100.252	0	93.7441
LINC00839	2.50139	2.46804e-65	7.36566e-65	10.4048	7.90343	669.157	231.82	388.61	1289.18	2679.16	2399.11	1053.05	779.081	359.867	2640.65	1955.13	3482.38	1901.28	1528.38	1672.96	325.279	16.7956	2317.29	1217.59	25.1767	246.256	1135.93	322.268	363.636	377.733	583.228	1771.78	377.462	550.892	624.82	1932.84	1560.37	776.888	994.743	3213.18	811.793	244.186	2457.34	1719.41	1341.35	2547.56	4540.31	743.162	1088.64
IDI2-AS1	2.4756	3.64824e-55	9.60168e-55	4.69226	2.21666	12.5369	17.4488	25.2344	3.81978	32.2596	8.49745	24.208	52.576	6.78995	14.106	4.41339	10.8485	49.0864	20.7159	6.70975	68.8547	4.1989	3.30569	1.71733	33.1273	2.48743	11.7308	30.7784	33.0578	27.6036	12.3109	17.789	24.7755	34.3413	8.70829	13.7081	34.3838	12.1073	30.8826	13.5149	45.3395	25.8985	17.4417	4.02673	7.00442	62.7183	2.22782	30.9651	15.12
SCGB1B2P	2.45061	1.69638e-60	4.82236e-60	8.46523	6.01462	144.174	174.488	252.344	618.805	671.001	631.644	213.031	251.727	40.7397	516.28	110.335	1091.36	129.261	341.813	382.456	258.799	214.144	1173.52	429.334	133.834	567.134	170.097	182.86	108.618	50.8487	164.658	377.126	126.792	234.666	143.687	129.248	307.817	837.424	222.679	1199.45	127.382	77.6955	257.749	299.32	1092.69	618.224	140.353	216.756	390.096
LINC00336	2.44925	3.91379e-65	1.16081e-64	5.57348	3.12423	50.1476	37.3904	5.04688	127.963	70.9712	14.1624	2.4208	25.4914	44.1347	21.159	120.633	15.1879	44.1778	23.0177	33.5488	33.2402	16.7956	59.5024	212.95	75.5302	32.3366	13.6859	279.722	44.8642	5.81128	27.6995	71.1559	61.2101	28.6178	19.5937	21.5413	75.3169	40.3578	13.0032	91.2258	86.3609	29.5983	7.75186	40.2673	38.5243	53.7586	104.708	15.4825	27.216
CDKN2B-AS1	2.44602	1.42247e-55	3.79588e-55	7.32371	4.87769	424.688	67.3027	70.6564	112.684	133.878	2.83248	16.9456	33.4574	67.8995	40.9074	80.9122	128.013	526.861	24.1686	11.1829	301.536	256.133	9.91707	206.08	186.838	22.3869	9.77567	352.141	66.1156	8.71692	167.736	0	74.3265	68.6826	354.863	84.207	294.718	312.773	29.2572	256.784	541.915	103.594	58.139	926.148	148.844	95.5708	17.8226	3.87063	130.032
HOXA-AS3	2.42658	1.07992e-18	1.7535e-18	6.40292	3.97634	9.40268	0	20.1875	1.90989	12.9039	0	36.312	0	3.39497	31.0332	210.372	2.16971	14.7259	9.20708	0	9.49721	37.7901	3.30569	115.061	119.258	0	203.334	146.65	14.1676	7.2641	0	3.55779	52.4658	0	67.4893	11.7498	11.4613	44.3936	32.508	1.68937	21.5902	59.1966	124.03	162.411	278.426	477.854	4.45565	19.3532	3.024
DLEU1	2.41834	5.72984e-172	4.90106e-171	9.6558	7.23746	335.362	476.104	691.423	805.974	411.31	1101.84	1237.03	560.811	607.7	512.048	581.097	1395.12	384.51	387.848	1704.28	688.547	1532.6	1431.36	166.581	51.6786	813.39	2600.33	309.595	989.373	775.806	735.576	1366.19	1396.17	1156.16	426.706	701.072	319.278	1333.83	310.451	636.892	895.994	399.577	1877.89	911.383	880.806	418.122	1915.93	754.774	886.033
AC108676.1	2.40119	5.43306e-43	1.23925e-42	6.63614	4.23494	6.26845	24.9269	25.2344	116.503	56.4544	135.959	167.035	66.9149	13.5799	67.7089	94.1524	88.9579	67.0848	28.7721	33.5488	97.3464	8.39781	72.7252	147.691	13.2509	111.934	109.488	59.7463	37.7803	193.225	38.4715	71.1559	11.6591	51.512	2.17707	31.3328	40.9331	145.288	73.1429	28.7192	82.0429	18.4989	2271.3	93.957	94.5597	50.772	31.1895	27.0944	54.4321
DCTN1-AS1	2.40069	3.76606e-51	9.64675e-51	5.13072	2.73003	45.4463	12.4635	15.1407	15.2791	27.4207	22.6599	33.8912	12.7457	10.1849	12.6954	17.6536	23.8668	4.90864	11.5089	53.678	21.3687	8.39781	16.5285	54.9547	38.4277	52.236	19.5513	28.0627	2.36127	11.6226	6.15544	10.6734	27.6903	20.0324	74.0205	21.5413	32.7465	16.1431	22.7556	43.9236	17.2722	25.8985	5.8139	34.8983	29.7688	35.839	17.8226	11.6119	24.192
DGCR5	2.39964	1.82374e-37	3.7899e-37	7.63521	5.23557	239.768	341.499	40.3751	28.6484	588.738	317.238	12.104	317.049	64.5045	323.028	247.15	54.2426	37.6329	199.103	44.7317	54.6089	2712.49	1897.47	12.0213	401.503	397.989	1712.7	28.0627	80.2832	21.7923	18.4663	391.357	811.762	10.0162	43.5415	48.9575	75.3169	68.6083	53.6381	18.583	1489.73	59.1966	306.199	46.9785	63.0398	98.5574	149.264	143.213	441.504
USP12-AS2	2.37856	3.01114e-42	6.75567e-42	5.00122	2.62265	25.0738	27.4196	10.0938	22.9187	11.2909	11.3299	24.208	38.2371	44.1347	16.9272	16.1824	13.0182	68.721	29.923	49.2048	11.8715	159.558	16.5285	37.7814	19.8764	2.48743	7.82054	50.6939	115.702	39.2261	4.61658	0	16.0312	5.72355	4.35415	39.166	9.82394	6.05367	26.0064	40.5448	94.997	33.2981	34.8834	33.5561	10.5066	35.839	20.0504	0	6.04801
DDX39B-AS1	2.37286	9.50645e-59	2.67073e-58	4.75484	2.38198	9.40268	12.4635	10.0938	13.3692	6.45193	79.3096	67.7824	7.96606	98.4542	38.0862	13.2402	13.0182	1.63621	8.0562	0	7.12291	121.768	89.2537	18.8907	30.4771	44.7737	7.82054	8.14723	30.6965	21.7923	43.0881	96.0605	32.0624	45.7884	17.4166	5.8749	14.7359	20.1789	9.75239	11.8256	38.8624	25.8985	58.139	46.9785	21.0133	5.97317	49.0121	30.9651	84.6721
LINC00449	2.35733	1.05611e-70	3.3838e-70	4.81248	2.45516	26.6409	17.4488	25.2344	22.9187	6.45193	42.4873	16.9456	62.1353	16.9749	23.9802	10.2979	49.9032	14.7259	58.6951	31.3122	23.743	29.3923	26.4455	10.304	42.4029	59.6983	66.4746	33.4942	37.7803	50.8487	18.4663	7.11559	13.1164	27.1869	19.5937	13.7081	9.82394	24.2147	13.0032	69.2641	15.1132	14.7991	124.03	22.8181	52.5332	62.7183	40.1008	19.3532	12.096
PRR7-AS1	2.35178	3.79642e-95	1.53459e-94	6.91689	4.56511	123.802	137.098	70.6564	42.0176	288.724	56.6497	125.882	79.6606	47.5296	86.0467	197.132	275.553	125.989	169.18	96.1731	99.7207	41.989	178.507	113.344	365.725	174.12	107.532	128.545	51.948	59.5656	132.342	160.101	148.653	133.073	32.6561	260.454	150.634	88.7872	112.152	153.732	79.8838	114.693	34.8834	76.5079	250.408	83.6244	71.2904	127.731	160.272
AP003774.1	2.33575	2.83259e-61	8.14901e-61	5.09667	2.76092	14.104	34.8977	10.0938	9.54946	98.3919	53.8172	21.7872	12.7457	71.2945	23.9802	70.6143	112.825	29.4519	47.1863	51.4414	4.7486	50.3869	9.91707	25.76	25.1767	19.8994	29.327	112.251	23.6127	7.2641	10.772	64.0403	24.7755	30.0486	8.70829	50.9158	16.3732	42.3757	55.2635	21.9618	62.6117	18.4989	13.5658	29.5293	38.5243	38.8256	31.1895	19.3532	39.312
AC011933.2	2.32059	1.34427e-77	4.61581e-77	4.56105	2.24047	83.057	42.3758	55.5157	24.8286	24.1947	16.9949	12.104	50.9828	50.9246	15.5166	27.9515	17.3576	37.6329	8.0562	2.23658	61.7318	16.7956	3.30569	6.86934	10.6007	14.9246	19.5513	22.6312	2.36127	21.7923	47.7047	21.3468	64.1248	57.2355	4.35415	25.4579	24.5599	20.1789	3.2508	13.5149	0	40.6976	13.5658	22.8181	42.0265	8.95976	37.873	15.4825	3.024
LINC00470	2.32043	1.4209e-16	2.20263e-16	6.1966	3.87617	3.13423	12.4635	0	42.0176	24.1947	521.177	19.3664	28.6778	13.5799	1.4106	14.7113	902.597	27.8156	8.0562	2.23658	121.089	41.989	46.2797	29.1947	15.9011	52.236	27.3719	57.0306	0	17.4338	1.53886	46.2513	18.946	442.144	2.17707	1.9583	9.82394	22.1968	6.50159	28.7192	12.9541	0	627.901	17.4492	17.5111	836.244	37.873	96.7659	30.24
REV3L-IT1	2.30715	7.12954e-42	1.5884e-41	3.78393	1.47678	18.8054	19.9415	25.2344	43.9275	12.9039	96.3045	7.2624	15.9321	3.39497	31.0332	23.5381	19.5273	29.4519	11.5089	6.70975	14.2458	29.3923	29.7512	60.1067	5.30037	12.4372	9.77567	5.43149	0	10.1697	21.5441	74.7137	8.7443	25.756	0	5.8749	9.82394	30.2683	1.6254	21.9618	4.31805	0	13.5658	6.71122	8.75553	8.95976	15.5948	7.74127	18.144
AL359878.1	2.30267	1.28563e-91	5.08938e-91	7.31356	5.01089	47.0134	189.445	90.8439	55.3869	250.012	237.929	130.723	170.474	101.849	121.312	52.9607	65.0912	119.444	133.503	89.4633	173.324	58.7847	277.678	34.3467	233.216	136.809	121.218	73.3251	85.0058	130.754	192.358	309.528	94.7299	897.166	121.916	121.415	257.06	230.039	151.162	265.231	123.064	321.881	139.534	73.8234	63.0398	176.209	153.72	69.6714	66.5281
LINC00323	2.28488	3.69648e-36	7.56673e-36	7.74807	5.46319	109.698	47.3611	10.0938	13.3692	25.8077	19.8274	111.357	33.4574	6.78995	502.174	39.7206	21.6971	114.535	178.387	863.321	11.8715	146.962	29.7512	408.726	92.7564	109.447	205.289	656.305	684.769	43.5846	223.135	24.9046	150.11	104.455	198.114	493.492	94.9648	44.3936	378.718	248.337	62.6117	114.693	23.2556	163.754	122.577	17.9195	6.68347	201.273	81.6481
MCF2L-AS1	2.27218	1.77385e-40	3.83601e-40	8.79278	6.5206	396.48	154.547	35.3282	271.205	291.95	56.6497	188.823	86.0334	387.027	331.491	509.012	21.6971	24.5432	139.257	632.953	135.335	1154.7	79.3366	89.3014	164.311	477.587	87.9811	220.88	3438.01	13.0754	858.684	384.242	438.672	337.689	592.164	174.289	286.532	110.984	282.819	180.762	1317	1483.61	375.965	675.148	171.608	74.6647	89.113	50.3182	384.048
C9orf92	2.26708	1.89058e-29	3.58648e-29	4.81425	2.54717	17.2382	19.9415	25.2344	80.2154	3.22596	113.299	48.416	0	6.78995	8.46361	0	2.16971	14.7259	1.15089	73.8073	7.12291	142.763	85.948	13.7387	6.62546	174.12	39.1027	10.863	2.36127	4.35846	15.3886	0	2.91477	0	47.8956	11.7498	6.5493	30.2683	11.3778	37.1661	43.1805	3.69979	46.5112	30.8716	42.0265	5.97317	8.9113	23.2238	18.144
LINC00652	2.25931	4.79694e-54	1.25217e-53	7.18987	4.93057	51.7147	59.8246	10.0938	280.754	91.94	3506.62	249.343	127.457	74.6894	52.1922	50.0185	1113.06	86.7194	505.239	254.971	56.9832	25.1934	714.029	211.232	47.7033	238.793	218.975	79.6618	92.0896	615.996	130.803	174.332	45.1789	41.4957	111.031	129.248	122.799	24.2147	156.038	326.048	544.074	25.8985	286.819	67.1122	271.421	776.513	40.1008	15.4825	75.6001
AC116407.2	2.25858	6.69149e-70	2.11566e-69	6.63091	4.37234	101.862	27.4196	5.04688	82.1253	114.522	48.1522	82.3073	46.2031	152.774	172.093	25.0092	71.6003	152.168	55.2425	40.2585	30.8659	79.7792	66.1138	53.2374	50.3535	67.1606	9.77567	124.019	37.7803	79.9051	263.145	74.7137	48.0936	283.316	352.686	111.623	106.426	64.5725	112.152	163.869	185.676	118.393	110.464	193.283	148.844	53.7586	98.0243	19.3532	21.168
PCAT6	2.24328	5.33345e-82	1.92084e-81	10.0489	7.80561	471.701	952.208	2326.61	2192.56	409.697	1016.86	2728.24	2847.07	251.228	952.156	247.15	2564.59	240.524	471.863	881.214	417.877	697.018	6816.33	1159.2	478.358	1902.88	1955.13	524.138	3702.47	1544.35	983.332	921.469	233.181	845.655	204.645	1259.19	296.356	597.295	300.699	292.261	982.355	754.756	3015.47	464.416	464.043	2093.6	527.994	1838.55	356.832
SAPCD1-AS1	2.21898	3.65172e-47	8.85658e-47	4.2664	2.04742	18.8054	14.9562	0	49.6572	33.8726	16.9949	7.2624	19.1185	33.9497	14.106	7.35566	10.8485	24.5432	12.6597	6.70975	14.2458	29.3923	13.2228	96.1708	15.9011	19.8994	19.5513	37.1152	4.72254	31.962	32.3161	10.6734	4.37215	22.8942	28.302	25.4579	13.0986	8.07156	0	25.3405	6.47707	7.39957	15.5037	28.1871	26.2666	41.8122	2.22782	34.8357	21.168
AC009299.2	2.21155	2.13641e-66	6.5181e-66	6.9602	4.74864	100.295	139.591	55.5157	57.2967	91.94	67.9796	58.0992	89.2199	105.244	83.2255	88.2679	247.346	98.1729	70.204	118.539	49.8603	71.3814	62.8081	20.608	25.1767	19.8994	154.456	53.4096	188.902	213.565	110.798	42.6935	103.474	34.3413	67.4893	19.583	63.8556	106.948	50.3873	38.8555	375.67	199.788	93.0223	59.0587	31.5199	44.7988	155.948	69.6714	42.336
AC096677.1	2.21146	7.87466e-90	3.04191e-89	6.69227	4.48081	42.3121	24.9269	65.6095	89.7649	117.748	28.3248	111.357	100.372	115.429	114.259	169.18	17.3576	101.445	58.6951	93.9365	78.352	239.338	16.5285	66.9761	62.2793	64.6732	15.6411	57.9359	110.98	85.7164	317.005	74.7137	119.505	131.642	108.854	64.6239	121.162	58.5188	110.527	287.192	416.691	96.1944	176.355	291.267	94.5597	56.7452	218.327	119.99	90.7201
C8orf31	2.16397	4.31556e-48	1.0628e-47	9.23181	7.06784	57.9832	109.678	423.938	221.547	235.495	203.939	183.981	318.642	91.6643	750.44	2753.96	193.104	1294.25	391.301	1769.14	121.089	453.482	492.548	365.792	504.86	512.411	385.162	1246.53	991.734	437.299	220.057	608.383	437.215	230.373	267.78	293.745	2449.44	219.95	230.806	668.989	872.245	1246.83	649.218	245.63	777.491	928.829	592.601	565.113	429.408
DLEU2	2.15761	2.56821e-112	1.27479e-111	9.61435	7.45674	996.684	563.348	651.048	1094.37	569.383	291.746	1007.05	1167.82	597.515	414.717	634.058	696.475	1070.08	407.413	594.931	586.453	2049.07	274.372	123.648	19.8764	848.214	2082.22	315.931	309.327	504.129	740.192	565.689	852.569	1160.45	513.789	458.242	744.982	1166.34	420.978	1599.83	2215.16	244.186	550.382	774.474	1612.77	471.881	915.636	367.71	759.025
PRKCQ-AS1	2.1533	5.76165e-103	2.54362e-102	10.2408	8.0875	822.735	640.622	353.282	643.633	3456.62	2744.68	854.543	447.693	2176.18	1383.8	228.025	982.876	659.394	1404.08	1516.4	745.531	1603.98	2852.81	565.003	1338.34	1126.81	148.59	693.42	2821.72	168.527	1251.09	1248.79	1821.73	643.899	2161.83	2283.38	918.539	1144.14	2134.15	809.207	2169.82	2068.18	158.913	1275.13	1145.22	558.492	755.233	673.49	783.217
LINC00867	2.12629	9.21726e-34	1.83579e-33	4.15069	2.0244	25.0738	0	5.04688	1.90989	3.22596	16.9949	2.4208	14.3389	0	19.7484	19.1247	4.33941	29.4519	17.2633	13.4195	14.2458	8.39781	0	29.1947	39.7527	32.3366	33.2373	4.52624	11.8064	10.1697	13.8497	0	16.0312	10.0162	54.4268	5.8749	18.0106	40.3578	4.87619	1.68937	6.47707	33.2981	9.68983	34.8983	15.7599	11.9463	20.0504	7.74127	36.288
LINC00922	2.09528	2.48413e-17	3.90131e-17	5.58338	3.48811	17.2382	19.9415	35.3282	84.0352	38.7116	25.4924	14.5248	12.7457	3.39497	9.87421	4.41339	0	9.81729	4.60354	8.94633	59.3575	4.1989	0	12.0213	0	0	9.77567	32.5889	2.36127	17.4338	4.61658	0	10.2017	5.72355	2.17707	5.8749	8.18662	4.03578	0	6.75747	10.7951	11.0994	0	2.68449	0	2.98659	0	11.6119	15.12
AC104695.3	2.09143	4.24077e-47	1.02592e-46	7.66812	5.57669	159.846	241.791	918.533	443.095	275.82	186.944	116.198	95.5927	234.253	46.5498	80.9122	210.461	37.6329	37.9792	26.839	204.19	1343.65	142.145	44.6507	166.962	74.6229	29.327	40.7361	871.309	24.6979	106.181	238.372	72.8691	291.901	54.4268	374.036	93.3275	22.1968	284.445	293.95	75.5658	73.9957	13.5658	127.513	155.848	14.9329	28.9617	170.308	244.944
AC004988.1	2.0888	1.42862e-35	2.89348e-35	4.44902	2.36022	25.0738	12.4635	60.5626	24.8286	12.9039	2.83248	4.8416	17.5253	16.9749	7.05301	4.41339	6.50912	21.2708	3.45266	0	30.8659	8.39781	3.30569	3.43467	5.30037	4.97486	0	5.43149	0	2.90564	7.6943	0	26.2329	97.3004	4.35415	25.4579	29.4718	26.2326	9.75239	8.44684	25.9083	7.39957	1.93797	68.4544	19.2622	5.97317	0	7.74127	6.04801
LINC00649	2.08294	1.23824e-35	2.5132e-35	10.4275	8.34454	45.4463	109.678	1650.33	3777.77	995.21	1116	1709.09	1322.37	1867.24	1486.77	3082.02	1770.48	1420.23	5588.7	5108.36	453.492	54.5858	85.948	1818.66	42.4029	1850.65	1253.24	3013.57	37.7803	1702.71	109.259	1053.11	110.761	1687.02	2092.17	129.248	181.743	1561.85	3309.31	6100.31	1239.28	92.4946	1056.19	83.2191	75.2975	2894	1862.46	42.577	1729.73
ZNF503-AS2	2.07826	6.04706e-132	3.57598e-131	11.8129	9.7346	1288.17	3310.29	3305.71	12133.5	3990.52	4639.61	5347.55	3744.05	4865	1711.06	3929.39	3751.42	4810.47	2818.52	5904.58	3801.26	3157.58	7672.51	1523.28	1231.01	3089.39	4680.59	2507.54	3468.71	3101.77	3574.77	3162.88	3516.66	1080.32	4232.23	3534.73	1617.68	3392.07	4248.79	837.926	5479.6	2748.94	3629.81	3469.7	1640.79	2613.26	7449.85	3773.87	4590.44
ADAMTSL4-AS1	2.0512	2.0236e-61	5.83918e-61	6.75945	4.70825	89.3255	695.461	176.641	82.1253	140.329	36.8223	45.9952	62.1353	118.824	64.8877	150.055	88.9579	52.3589	136.955	26.839	284.916	67.1825	33.0569	66.9761	254.418	77.1103	58.654	276.101	75.5607	47.9431	170.814	177.89	106.389	80.1297	23.9478	280.037	268.521	28.2505	191.797	268.609	75.5658	70.2959	27.1315	89.9303	52.5332	95.5708	91.3408	92.8952	241.92
AL136531.1	2.04767	2.28481e-81	8.07694e-81	6.52452	4.47685	231.933	77.2735	50.4688	263.565	80.6491	175.614	125.882	187.999	57.7146	39.4968	239.794	56.4123	58.9037	146.162	156.561	59.3575	25.1934	327.263	85.8667	136.484	253.718	29.327	117.682	40.1416	98.7918	149.27	327.317	43.7215	108.747	71.8434	43.0826	150.634	24.2147	50.3873	55.7491	103.633	85.0951	19.3797	76.5079	155.848	32.8525	60.1513	224.497	42.336
SEMA3B-AS1	2.01901	3.99017e-61	1.14448e-60	7.42111	5.4021	158.278	124.635	80.7501	223.457	175.815	76.4771	469.635	138.609	129.009	135.418	125.046	210.461	40.9054	58.6951	125.249	187.57	184.752	33.0569	139.104	247.792	109.447	72.34	310.5	280.991	114.773	76.943	85.3871	67.0396	756.94	54.4268	82.2487	130.986	48.4294	27.6318	92.9152	218.061	36.9979	108.526	103.353	40.2754	41.8122	334.174	298.039	151.2
AC034243.1	2.00751	4.46717e-27	8.10521e-27	6.42786	4.42035	92.4597	42.3758	5.04688	45.8374	208.075	45.3198	43.5744	41.4235	196.908	435.876	14.7113	164.898	166.894	19.565	176.69	33.2402	797.792	95.865	54.9547	213.34	9.94972	23.4616	127.64	129.87	37.7733	29.2384	3.55779	17.4886	84.4224	74.0205	23.4996	11.4613	20.1789	8.12699	23.6511	153.291	3.69979	42.6352	28.1871	22.7644	23.8927	124.758	3.87063	48.384
AC007563.3	2.00488	3.31558e-39	7.04286e-39	3.96241	1.95752	9.40268	37.3904	0	28.6484	20.9688	73.6446	48.416	7.96606	6.78995	5.6424	4.41339	4.33941	8.18107	5.75443	20.1293	2.3743	12.5967	16.5285	3.43467	9.27564	77.1103	39.1027	10.863	37.7803	13.0754	110.798	67.5981	1.45738	50.0811	28.302	7.83321	3.27465	20.1789	21.1302	13.5149	21.5902	7.39957	13.5658	10.7379	7.00442	14.9329	22.2782	89.0246	3.024
TNRC6C-AS1	1.99781	4.76913e-84	1.76403e-83	10.0041	8.00632	1026.46	1206.46	1922.86	1077.18	1508.14	1249.13	118.619	1159.86	1242.56	613.612	3212.95	492.523	1227.16	1931.19	225.895	743.156	1679.56	522.299	613.089	863.96	713.892	1481.99	2489.43	717.826	530.279	495.513	633.287	3526.87	2754.46	494.196	530.7	1453.94	484.294	500.622	121.634	291.468	2353.06	486.429	740.918	1616.27	265.806	443.337	367.71	892.081
AC011755.1	1.99414	2.25294e-28	4.22372e-28	4.20371	2.20957	12.5369	241.791	5.04688	22.9187	1.61298	14.1624	2.4208	7.96606	20.3698	35.265	19.1247	2.16971	52.3589	17.2633	15.6561	71.2291	96.5748	3.30569	3.43467	5.30037	14.9246	37.1476	25.3469	9.44509	5.81128	6.15544	35.5779	5.82953	90.1459	4.35415	11.7498	16.3732	12.1073	8.12699	27.0299	6.47707	14.7991	1.93797	12.0802	0	8.95976	11.1391	0	15.12
DHRS4-AS1	1.98879	2.43527e-157	1.85158e-156	12.2138	10.225	4408.29	2963.81	4022.37	1587.12	1504.91	5010.67	10494.2	4752.55	5693.37	4219.11	4913.58	6318.18	3030.27	9016.03	15452.6	1875.7	8385.21	6813.03	2239.4	4594.09	2833.18	8150.96	2946.58	4791.02	3000.07	2054.38	2974.32	8583.98	5071.07	4108.14	2890.45	3733.1	11005.6	3887.95	2496.89	7200.34	5016.91	1949.59	4636.11	3729.85	3882.56	3332.83	6537.5	8258.55
IPO9-AS1	1.98434	5.51484e-91	2.14765e-90	7.25421	5.26987	177.084	157.04	70.6564	206.268	41.9375	322.903	104.094	184.813	95.0593	139.65	63.2587	112.825	107.99	219.819	619.534	45.1117	600.443	290.901	137.387	90.1062	256.205	187.693	76.9461	132.231	184.508	246.218	131.638	100.559	98.7312	130.624	186.039	265.246	199.771	173.918	157.111	261.242	133.192	348.834	57.7165	98.0619	328.525	113.619	336.745	169.344
DIP2A-IT1	1.97793	4.13093e-41	9.03522e-41	3.95099	1.97306	1.56711	32.405	35.3282	19.0989	29.0337	19.8274	9.68321	9.55927	10.1849	22.5696	26.4804	0	9.81729	14.9615	6.70975	26.1173	12.5967	6.61138	12.0213	30.4771	17.412	13.6859	13.5787	0	10.1697	9.23317	17.789	16.0312	11.4471	28.302	15.6664	39.2958	8.07156	19.5048	1.68937	6.47707	18.4989	7.75186	6.71122	15.7599	14.9329	2.22782	3.87063	6.04801
EPHA1-AS1	1.97673	4.58073e-28	8.45537e-28	6.80302	4.82629	31.3423	22.4342	136.266	51.5671	103.231	56.6497	106.515	105.152	78.0844	129.775	10.2979	84.6185	111.263	20.7159	228.132	187.57	37.7901	112.393	233.558	75.5302	34.824	11.7308	71.5146	49.5867	33.4149	55.399	234.814	29.1477	37.2031	41.3644	95.9568	142.447	30.2683	79.6445	25.3405	38.8624	85.0951	44.5732	40.2673	64.7909	35.839	113.619	58.0595	163.296
IGF2-AS	1.96641	7.36481e-11	1.0391e-10	9.49837	7.53197	3.13423	22.4342	1024.52	187.169	33.8726	11.3299	10825.8	5616.07	61.1095	0	345.716	12558.3	86.7194	452.298	69.3341	30.8659	8.39781	0	0	865.285	0	3409.76	227.217	337.662	17105.5	760.197	3.55779	1.45738	1.43089	0	19.583	3.27465	1049.3	0	57.4385	114.428	11.0994	91.0844	103.353	127.831	2852.19	521.311	445.123	69.5521
AC007787.2	1.95733	4.11608e-34	8.23216e-34	4.84585	2.88852	67.3859	29.9123	5.04688	1.90989	24.1947	22.6599	4.8416	12.7457	23.7648	32.4438	20.5958	13.0182	6.54486	51.7898	26.839	30.8659	12.5967	6.61138	27.4774	9.27564	7.46229	5.8654	8.14723	7.08381	5.81128	20.0052	14.2312	87.443	7.15444	30.479	68.5405	18.0106	70.6261	30.8826	30.4086	0	51.797	3.87593	32.2138	19.2622	65.7049	11.1391	61.9302	15.12
HLA-DQB1-AS1	1.95111	4.84697e-29	9.15857e-29	7.10778	5.15667	26.6409	127.127	85.797	22.9187	196.784	25.4924	7.2624	14.3389	594.12	313.153	116.219	10.8485	114.535	6.90531	98.4097	218.436	92.3759	66.1138	262.752	18.5513	82.0852	3.91027	299.637	85.0058	17.4338	513.98	24.9046	78.6987	143.089	47.8956	325.078	144.084	40.3578	71.5175	74.3322	56.1346	29.5983	25.1936	106.037	115.573	5.97317	66.8347	69.6714	93.7441
SMG7-AS1	1.94338	1.04228e-111	5.12054e-111	7.57774	5.63437	104.997	102.2	252.344	116.503	85.488	130.294	91.9905	121.084	254.623	119.901	142.7	112.825	98.1729	170.331	386.929	94.9721	71.3814	142.145	99.6054	181.538	129.346	66.4746	160.229	177.095	146.735	173.891	74.7137	148.653	135.934	156.749	70.4988	124.437	72.644	406.349	336.184	228.856	207.188	108.526	289.925	85.8041	176.209	280.706	61.9302	244.944
VIPR1-AS1	1.93985	5.4717e-36	1.11529e-35	5.12683	3.18698	119.101	22.4342	10.0938	15.2791	19.3558	25.4924	14.5248	19.1185	105.244	63.4771	150.055	23.8668	11.4535	34.5266	33.5488	47.486	25.1934	0	41.216	144.435	19.8994	62.5643	54.3149	18.8902	8.71692	3.07772	3.55779	18.946	98.7312	91.4371	11.7498	76.9542	28.2505	14.6286	6.75747	47.4985	51.797	9.68983	42.9518	35.0221	2.98659	15.5948	0	45.36
BRWD1-AS1	1.93255	9.82849e-40	2.09704e-39	3.79518	1.86264	29.7752	19.9415	5.04688	13.3692	1.61298	45.3198	4.8416	6.37285	10.1849	39.4968	5.88453	2.16971	13.0897	32.2248	8.94633	11.8715	8.39781	23.1398	12.0213	9.27564	34.824	33.2373	14.484	0	5.81128	4.61658	10.6734	2.91477	24.3251	15.2395	11.7498	16.3732	6.05367	26.0064	21.9618	15.1132	3.69979	5.8139	9.3957	3.50221	26.8793	2.22782	11.6119	30.24
ENO1-AS1	1.93078	1.60759e-43	3.7021e-43	5.67044	3.73966	6.26845	12.4635	0	24.8286	17.7428	28.3248	53.2576	106.745	40.7397	29.6226	64.7298	45.5638	60.5399	16.1124	15.6561	111.592	50.3869	46.2797	80.7147	29.152	12.4372	43.013	68.7988	35.4191	97.3389	16.9275	3.55779	14.5738	151.674	6.53122	41.1243	57.3063	64.5725	8.12699	92.9152	148.973	33.2981	13.5658	72.4811	38.5243	29.8659	28.9617	100.636	24.192
AC083799.1	1.92231	4.71026e-109	2.23388e-108	10.0817	8.15937	1567.11	184.459	2947.38	1724.63	603.255	591.989	1539.63	1680.84	1093.18	1118.61	4276.58	1918.02	2154.89	828.637	1315.11	892.737	3245.75	2611.5	1725.92	842.758	2452.61	310.866	845.501	734.355	312.356	618.622	1038.88	631.047	1446.63	1299.71	1039.86	1643.87	1125.98	889.092	611.551	2577.87	392.177	877.898	1342.24	1150.48	836.244	2178.81	425.77	1847.67
LINC00167	1.89503	3.45383e-35	6.95119e-35	4.349	2.45396	4.70134	22.4342	10.0938	22.9187	19.3558	8.49745	14.5248	9.55927	20.3698	15.5166	13.2402	58.582	27.8156	3.45266	26.839	9.49721	12.5967	62.8081	25.76	14.576	19.8994	19.5513	2.71574	103.896	11.6226	18.4663	14.2312	7.28691	24.3251	10.8854	23.4996	24.5599	6.05367	6.50159	20.2724	30.2263	18.4989	38.7593	10.7379	10.5066	26.8793	8.9113	23.2238	6.04801
MAPKAPK5-AS1	1.88753	1.4902e-191	1.45674e-190	11.0738	9.18625	1592.19	1007.05	1110.31	2385.45	1767.83	2705.02	2391.75	1349.45	1449.65	1276.59	1587.35	2380.17	1695.12	1977.22	2818.1	1125.42	3426.31	2122.25	2189.6	1016.35	3270.97	4453.8	2122.81	3069.65	3348.75	2708.4	1682.84	1148.42	1721.36	1088.54	2003.34	920.176	2621.24	2293.44	2334.71	2461.29	2349.36	4182.13	1454.99	1716.08	1896.48	3388.52	3313.26	2343.6
LINC00996	1.88573	2.35553e-28	4.39027e-28	5.16201	3.27628	14.104	12.4635	25.2344	11.4593	29.0337	0	12.104	19.1185	142.589	18.3378	22.067	0	40.9054	2.30177	26.839	42.7374	4.1989	0	10.304	26.5018	0	5.8654	8.14723	11.8064	4.35846	12.3109	10.6734	42.2641	11.4471	23.9478	101.832	111.338	26.2326	27.6318	59.1279	8.63609	14.7991	9.68983	48.3208	17.5111	20.9061	49.0121	27.0944	9.07201
HM13-IT1	1.883	1.2816e-111	6.26414e-111	7.00042	5.11741	199.023	87.2442	217.016	177.62	191.945	133.127	188.823	223.05	145.984	117.08	94.1524	266.874	161.985	86.3164	89.4633	168.575	117.569	188.424	132.235	174.912	233.818	70.3849	78.7565	25.974	97.3389	106.181	256.161	154.483	104.455	102.322	140.998	196.479	201.789	159.289	84.4684	53.9756	129.492	58.139	59.0587	217.137	62.7183	102.48	100.636	90.7201
LINC00637	1.87973	2.25087e-44	5.28513e-44	5.28271	3.40298	54.849	27.4196	20.1875	97.4045	14.5168	70.8121	50.8368	35.0507	67.8995	39.4968	42.6628	6.50912	31.0881	28.7721	35.7853	18.9944	33.5912	6.61138	15.456	35.7775	9.94972	19.5513	144.84	30.6965	13.0754	21.5441	24.9046	43.7215	40.0649	15.2395	68.5405	49.1197	56.5009	29.2572	38.8555	21.5902	73.9957	15.5037	63.0854	22.7644	47.7854	28.9617	73.5421	139.104
AC068620.1	1.87437	3.48543e-55	9.19847e-55	5.45556	3.58119	25.0738	29.9123	10.0938	57.2967	25.8077	59.4822	9.68321	57.3556	27.1598	12.6954	51.4896	78.1094	22.907	65.6004	20.1293	11.8715	8.39781	23.1398	27.4774	46.3782	57.2109	58.654	30.7784	75.5607	62.4713	24.6218	10.6734	14.5738	78.6988	45.7185	37.2077	63.8556	42.3757	4.87619	47.3023	60.4526	22.1987	110.464	10.7379	33.271	77.6513	8.9113	30.9651	24.192
AP000350.6	1.86692	1.66915e-17	2.63001e-17	6.85511	4.98818	173.95	191.937	50.4688	286.484	9.67789	48.1522	104.094	78.0674	183.329	102.974	167.709	2.16971	139.078	0	116.302	168.575	79.7792	23.1398	56.6721	315.372	27.3617	351.924	158.418	2.36127	242.621	223.135	92.5027	408.067	7.15444	246.009	274.162	6.5493	133.181	63.3905	202.724	0	3.69979	25.1936	116.775	126.08	0	0	73.5421	142.128
ANKRD44-IT1	1.86558	1.32499e-33	2.63349e-33	4.09771	2.23213	76.7886	47.3611	35.3282	19.0989	14.5168	11.3299	9.68321	6.37285	81.4794	14.106	14.7113	6.50912	35.9967	10.358	11.1829	45.1117	12.5967	13.2228	53.2374	49.0284	4.97486	1.95513	15.3892	4.72254	2.90564	4.61658	35.5779	14.5738	28.6178	10.8854	17.6247	37.6584	10.0894	8.12699	42.2342	2.15902	14.7991	7.75186	17.4492	8.75553	5.97317	4.45565	11.6119	18.144
RAD21-AS1	1.8614	5.85776e-57	1.60795e-56	5.90474	4.04334	18.8054	0	35.3282	1.90989	9.67789	11.3299	14.5248	22.305	88.2693	74.7619	72.0854	47.7335	71.9934	74.8075	78.2804	37.9888	12.5967	72.7252	32.6294	54.3288	72.1355	25.4168	5.43149	108.618	5.81128	60.0156	124.523	29.1477	40.0649	71.8434	60.7073	40.9331	58.5188	87.7715	60.8172	21.5902	48.0972	52.3251	138.251	38.5243	14.9329	109.163	0	63.5041
C1orf195	1.85777	1.45869e-32	2.86358e-32	3.84221	1.98444	7.83557	24.9269	15.1407	0	9.67789	2.83248	0	12.7457	10.1849	22.5696	23.5381	2.16971	16.3621	4.60354	2.23658	23.743	8.39781	0	13.7387	47.7033	0	11.7308	21.7259	2.36127	17.4338	7.6943	3.55779	21.8607	27.1869	2.17707	13.7081	44.2077	2.01789	6.50159	28.7192	4.31805	7.39957	0	10.7379	7.00442	20.9061	6.68347	0	3.024
LUCAT1	1.85274	9.17512e-27	1.65532e-26	5.55092	3.69817	14.104	7.47808	35.3282	70.666	24.1947	5.66497	2.4208	109.932	6.78995	7.05301	26.4804	2.16971	35.9967	3.45266	15.6561	109.218	25.1934	3.30569	51.52	54.3288	323.366	0	66.0831	35.4191	2.90564	104.643	28.4624	68.497	22.8942	13.0624	60.7073	85.1408	6.05367	19.5048	43.9236	43.1805	3.69979	7.75186	46.9785	29.7688	5.97317	102.48	15.4825	9.07201
HOXD-AS2	1.84677	2.8553e-42	6.42107e-42	9.761	7.91423	419.986	750.3	55.5157	3325.12	941.981	135.959	24.208	2208.19	940.408	115.669	806.18	197.443	1281.16	344.115	679.921	460.615	180.553	5543.64	1524.99	377.651	19.8994	1483.95	1295.41	2252.65	1698.35	2403.7	74.7137	94.7299	1817.23	1003.63	1112.32	613.996	175.556	128.406	687.573	2698.78	554.968	63.9529	585.218	54.2843	8.95976	2450.61	2395.92	429.408
JMJD1C-AS1	1.83162	4.55497e-56	1.2292e-55	7.22062	5.389	158.278	194.43	111.031	311.312	472.604	110.467	321.967	581.522	40.7397	207.358	85.3256	143.201	171.803	140.408	174.454	151.955	352.708	201.647	84.1494	49.0284	211.432	19.5513	38.9256	264.462	296.375	127.725	544.343	48.0936	30.0486	30.479	43.0826	73.6796	98.8766	87.7715	16.8937	414.532	48.0972	193.797	92.6148	43.7776	29.8659	289.617	154.825	123.984
AL355490.1	1.82328	2.23655e-87	8.50244e-87	6.12335	4.30008	26.6409	44.8685	55.5157	68.7561	45.1635	73.6446	36.312	49.3896	101.849	57.8346	63.2587	52.0729	98.1729	58.6951	73.8073	71.2291	67.1825	105.782	15.456	60.9542	104.472	84.0708	18.105	28.3353	62.4713	103.104	10.6734	113.676	17.1707	47.8956	68.5405	27.8345	70.6261	89.3969	28.7192	233.174	44.3974	151.161	38.9251	14.0088	41.8122	95.7965	27.0944	175.392
DNM1P35	1.82284	1.02456e-36	2.11082e-36	9.63615	7.81331	186.486	291.645	605.626	395.348	1442.01	753.441	694.77	270.846	852.138	379.452	251.564	156.219	1847.29	316.493	3421.97	353.771	167.956	2033	601.067	345.849	544.747	50.8335	179.239	132.231	97.3389	1243.4	466.071	1371.4	120.195	1288.83	1731.14	1221.44	849.532	3501.11	530.461	265.56	266.385	195.735	724.811	2068.06	1320.07	741.866	843.798	263.088
C20orf197	1.8171	7.09251e-28	1.29916e-27	5.49224	3.67514	108.131	27.4196	20.1875	36.2879	11.2909	0	4.8416	4.77964	44.1347	71.9407	36.7783	10.8485	40.9054	64.4496	29.0756	9.49721	33.5912	26.4455	56.6721	74.2051	12.4372	91.8913	158.418	11.8064	27.6036	32.3161	32.0202	26.2329	2.86178	74.0205	15.6664	13.0986	22.1968	94.2731	32.098	25.9083	36.9979	1.93797	37.5828	42.0265	8.95976	42.3287	0	108.864
AC010148.1	1.81083	4.38588e-18	7.02621e-18	5.11115	3.30033	4.70134	52.3465	80.7501	0	20.9688	5.66497	2.4208	43.0167	37.3447	80.4043	38.2494	110.655	57.2675	2.30177	6.70975	64.1061	0	132.228	54.9547	6.62546	0	15.6411	23.5364	9.44509	1.45282	0	64.0403	27.6903	24.3251	0	15.6664	32.7465	0	1.6254	64.196	0	0	15.5037	5.36897	14.0088	56.7452	4.45565	0	102.816
AC093157.1	1.79631	4.6005e-98	1.96754e-97	9.51978	7.72347	452.896	408.801	434.032	494.662	1232.32	1688.16	941.692	382.371	492.271	756.082	425.157	564.123	870.466	624.931	968.441	420.251	1234.48	714.029	896.449	801.68	549.722	424.264	863.606	883.115	1152.09	2020.52	466.071	393.493	818.468	546.446	1110.36	363.486	510.526	958.985	1496.78	1075.19	477.272	1023.25	1028.16	572.611	785.472	450.021	1192.16	371.952
UBAC2-AS1	1.79462	4.9396e-71	1.58797e-70	8.57359	6.77897	156.711	119.649	90.8439	935.847	179.041	325.736	1062.73	355.286	268.203	107.206	260.39	325.456	220.889	241.686	353.38	232.682	394.697	228.093	91.0188	214.665	62.1858	760.547	165.66	262.101	440.204	629.394	875.218	177.801	546.599	224.239	144.914	278.345	371.292	162.54	473.023	487.939	366.279	343.02	148.989	323.954	286.712	432.198	441.252	254.016
TNKS2-AS1	1.79452	6.74819e-42	1.50694e-41	6.82705	5.03253	153.577	162.025	45.422	82.1253	82.2621	362.558	430.903	216.677	13.5799	60.6559	44.1339	193.104	222.525	559.33	442.844	54.6089	83.9781	452.88	53.2374	125.884	758.666	353.879	55.2201	85.0058	130.754	118.492	231.257	14.5738	175.999	69.6664	119.456	13.0986	165.467	160.914	165.558	254.765	7.39957	290.695	26.8449	122.577	340.471	17.8226	197.402	87.6961
AC022558.1	1.78906	2.23324e-48	5.52828e-48	3.9698	2.18074	20.3725	17.4488	40.3751	11.4593	8.06491	5.66497	9.68321	27.0846	10.1849	31.0332	11.7691	8.67882	13.0897	13.8106	4.47317	18.9944	12.5967	3.30569	17.1733	13.2509	12.4372	9.77567	6.33673	11.8064	8.71692	13.8497	7.11559	36.4346	35.7722	6.53122	9.79151	19.6479	14.1252	8.12699	15.2043	6.47707	11.0994	9.68983	5.36897	14.0088	8.95976	28.9617	0	15.12
AGAP2-AS1	1.76546	2.69902e-49	6.73349e-49	9.86603	8.10057	503.043	1059.39	681.329	693.291	1009.73	481.522	392.17	266.066	302.153	2223.11	125.046	216.971	140.714	595.008	183.4	835.754	562.653	3510.64	297.099	500.885	281.08	130.994	167.471	847.696	661.033	1018.73	3888.67	3467.11	237.527	154.572	323.12	288.169	393.489	1375.09	128.392	1394.73	1498.41	149.223	664.41	1143.47	176.209	1029.26	545.759	332.64
AGAP1-IT1	1.76383	1.2498e-30	2.39941e-30	4.9767	3.21287	28.208	82.2588	5.04688	34.378	14.5168	19.8274	4.8416	105.152	6.78995	19.7484	27.9515	45.5638	22.907	18.4142	4.47317	14.2458	4.1989	19.8341	22.3254	46.3782	97.0098	23.4616	16.2945	791.026	4.35846	6.15544	46.2513	32.0624	5.72355	30.479	5.8749	34.3838	8.07156	9.75239	6.75747	10.7951	99.8942	9.68983	13.4224	3.50221	14.9329	8.9113	19.3532	30.24
DHRSX-IT1	1.76125	2.87349e-33	5.67589e-33	4.1691	2.40785	10.9698	64.81	15.1407	26.7385	12.9039	5.66497	12.104	17.5253	37.3447	31.0332	22.067	225.649	40.9054	6.90531	6.70975	49.8603	41.989	19.8341	10.304	29.152	7.46229	19.5513	9.95772	0	4.35846	3.07772	17.789	42.2641	17.1707	17.4166	27.4162	40.9331	12.1073	11.3778	23.6511	2.15902	3.69979	9.68983	22.8181	1.75111	17.9195	8.9113	3.87063	33.264
AC005785.2	1.75764	3.56119e-66	1.07963e-65	6.92514	5.1675	278.946	54.8392	176.641	89.7649	51.6154	33.9898	125.882	191.185	156.169	165.04	160.353	169.237	143.987	261.251	169.98	92.5978	96.5748	99.1707	151.125	230.566	94.5223	70.3849	67.8936	49.5867	33.4149	73.8653	71.1559	132.622	254.698	50.0727	332.911	144.084	171.521	123.53	270.299	23.7493	110.994	29.0695	68.4544	217.137	167.249	35.6452	69.6714	154.224
MAST4-AS1	1.7314	1.70621e-42	3.87334e-42	5.9651	4.23371	17.2382	24.9269	10.0938	160.431	35.4856	201.106	87.1489	14.3389	44.1347	60.6559	41.1917	112.825	71.9934	67.9022	149.851	73.6034	58.7847	49.5854	42.9334	72.88	42.2863	33.2373	85.9985	9.44509	33.4149	36.9327	28.4624	46.6362	44.3575	84.9059	43.0826	98.2394	46.4115	40.6349	48.9917	88.5199	22.1987	63.9529	30.8716	52.5332	38.8256	100.252	81.2833	57.4561
C9orf163	1.69383	1.19323e-56	3.25672e-56	6.75545	5.06162	86.1912	72.2881	15.1407	51.5671	106.457	50.9847	67.7824	183.219	159.564	119.901	100.037	73.77	286.338	168.029	24.6024	56.9832	50.3869	59.5024	53.2374	226.591	44.7737	142.725	177.429	94.4509	146.735	103.104	17.789	78.6987	366.307	113.208	46.9992	52.3944	80.7156	27.6318	94.6046	86.3609	155.391	189.921	124.829	101.564	77.6513	187.137	54.1889	57.4561
IDH1-AS1	1.68935	8.05927e-46	1.91583e-45	6.51548	4.82613	206.859	17.4488	20.1875	93.5847	70.9712	317.238	472.056	264.473	44.1347	152.345	44.1339	175.746	57.2675	43.7336	98.4097	59.3575	41.989	148.756	156.277	68.9048	94.5223	29.327	70.6093	247.933	142.376	104.643	252.603	48.0936	148.812	158.926	56.7907	67.1303	145.288	35.7587	6.75747	474.985	85.0951	220.928	51.0052	54.2843	71.6781	173.77	197.402	57.4561
SERTAD4-AS1	1.67127	1.81321e-35	3.65696e-35	9.82558	8.15431	3185.94	488.568	459.266	2249.85	290.337	960.212	1689.72	2711.65	64.5045	2197.72	376.61	551.105	307.608	515.597	1791.5	420.251	1272.27	661.138	1911.39	471.733	281.08	125.129	1068.19	1012.99	181.603	864.84	106.734	604.814	47.2193	2453.56	52.8741	702.412	2445.68	611.149	1216.34	1085.99	665.961	1009.68	343.614	584.869	316.578	4691.8	1161.19	852.769
C5orf60	1.66749	3.35658e-29	6.35495e-29	4.38219	2.7147	23.5067	29.9123	10.0938	45.8374	50.0024	2.83248	4.8416	7.96606	16.9749	7.05301	26.4804	13.0182	44.1778	11.5089	24.6024	47.486	16.7956	9.91707	13.7387	49.0284	7.46229	17.5962	19.0102	40.1416	26.1508	23.0829	28.4624	2.91477	14.3089	30.479	72.4571	22.9225	20.1789	13.0032	15.2043	25.9083	3.69979	7.75186	20.1336	12.2577	26.8793	28.9617	0	18.144
RNASEH2B-AS1	1.65686	1.557e-64	4.58955e-64	6.06599	4.40913	51.7147	42.3758	121.125	22.9187	59.6803	87.807	99.2529	55.7624	145.984	76.1725	97.0947	73.77	94.9004	115.089	17.8927	92.5978	88.177	29.7512	103.04	54.3288	52.236	87.9811	50.6939	21.2514	11.6226	12.3109	17.789	43.7215	55.8046	34.8332	31.3328	68.7676	94.8408	47.1365	77.7109	23.7493	55.4968	85.2705	42.9518	189.119	62.7183	64.6069	162.567	36.288
RN7SL832P	1.64704	1.36192e-58	3.81496e-58	7.7948	6.14776	214.695	114.664	196.828	276.934	104.844	583.492	133.144	323.422	139.194	225.696	197.132	640.063	207.799	422.375	377.983	187.57	121.768	218.176	156.277	204.064	221.381	301.091	166.566	302.243	69.7354	109.259	185.005	188.002	218.926	250.363	117.498	474.824	173.539	139.784	87.8471	49.6575	432.875	160.851	179.861	215.386	564.465	91.3408	317.392	133.056
LINC00987	1.6434	1.575e-38	3.32346e-38	7.42088	5.77748	73.6543	226.835	60.5626	143.242	64.5193	130.294	41.1536	63.7285	173.144	86.0467	63.2587	164.898	201.254	44.8845	134.195	80.7263	92.3759	79.3366	49.8027	62.2793	39.7989	330.418	369.341	271.546	139.471	147.731	81.8293	145.738	103.024	224.239	262.412	117.887	110.984	110.527	76.0215	215.902	73.9957	91.0844	93.957	150.595	191.142	209.416	89.0246	42.336
AC002306.1	1.6427	7.02809e-29	1.32538e-28	3.57747	1.93477	23.5067	32.405	15.1407	13.3692	6.45193	39.6548	4.8416	25.4914	3.39497	18.3378	17.6536	10.8485	13.0897	24.1686	31.3122	7.12291	0	13.2228	12.0213	15.9011	2.48743	19.5513	6.33673	0	13.0754	6.15544	3.55779	10.2017	10.0162	10.8854	5.8749	31.1092	12.1073	3.2508	5.0681	8.63609	18.4989	7.75186	1.34224	8.75553	38.8256	2.22782	0	45.36
MYCNOS	1.63446	5.32184e-25	9.38918e-25	6.98483	5.35037	50.1476	107.186	211.969	297.943	1.61298	274.751	479.319	78.0674	20.3698	141.06	30.8938	292.91	47.4502	242.837	114.066	16.6201	33.5912	178.507	6.86934	120.583	624.345	999.074	19.0102	101.535	679.92	49.2436	96.0605	138.451	128.78	63.1351	7.83321	40.9331	203.807	113.778	128.392	116.587	203.488	726.737	146.305	225.893	200.101	347.541	54.1889	157.248
WDR86-AS1	1.61231	1.35702e-18	2.1997e-18	8.274	6.66169	100.295	34.8977	10.0938	880.46	237.108	25.4924	111.357	637.285	30.5548	32.4438	353.072	410.074	94.9004	181.84	885.687	49.8603	46.1879	102.476	451.659	213.34	897.962	213.11	448.098	309.327	151.093	49.2436	1775.34	206.948	30.0486	15.2395	41.1243	18.0106	470.168	61.7651	302.397	62.6117	917.547	455.422	73.8234	64.7909	510.706	233.922	1679.86	148.176
SIAH2-AS1	1.60731	1.92108e-42	4.33033e-42	5.36808	3.76077	25.0738	29.9123	35.3282	40.1077	88.714	16.9949	21.7872	55.7624	30.5548	112.848	30.8938	60.7517	32.7243	54.0916	29.0756	42.7374	50.3869	39.6683	29.1947	11.9258	97.0098	19.5513	7.24198	51.948	21.7923	46.1658	39.1357	37.8919	34.3413	15.2395	48.9575	76.9542	161.431	30.8826	30.4086	43.1805	14.7991	13.5658	37.5828	26.2666	0	35.6452	3.87063	36.288
UBE2Q1-AS1	1.60262	5.53157e-37	1.14455e-36	4.30525	2.70262	23.5067	12.4635	15.1407	5.72967	22.5817	19.8274	4.8416	38.2371	13.5799	15.5166	17.6536	13.0182	34.3605	16.1124	8.94633	16.6201	4.1989	3.30569	25.76	30.4771	2.48743	29.327	20.8207	0	20.3395	7.6943	17.789	37.8919	14.3089	8.70829	46.9992	22.9225	18.161	22.7556	28.7192	2.15902	51.797	11.6278	33.5561	1.75111	29.8659	6.68347	0	6.04801
RAB11B-AS1	1.60133	1.25663e-81	4.47528e-81	9.1303	7.52897	263.275	264.225	651.048	1128.75	558.092	396.548	694.77	368.032	291.968	205.948	201.545	2981.17	652.85	287.721	292.992	284.916	398.896	52.8911	422.464	372.351	291.029	430.13	288.774	1029.51	581.128	1360.35	273.95	598.984	838.5	359.217	996.775	168.644	143.27	645.283	354.767	362.716	495.771	1761.61	543.608	511.323	1430.58	681.714	348.357	677.377
MYCBP2-AS1	1.59785	2.0025e-38	4.207e-38	4.91724	3.31939	15.6711	14.9562	10.0938	7.63957	4.83895	2.83248	31.4704	33.4574	13.5799	25.3908	22.067	10.8485	22.907	21.8668	58.1512	45.1117	37.7901	36.3626	15.456	15.9011	14.9246	27.3719	24.4417	118.064	13.0754	58.4767	21.3468	13.1164	22.8942	15.2395	35.2494	18.0106	14.1252	24.381	182.452	8.63609	81.3953	21.3176	25.5026	28.0177	14.9329	13.3669	23.2238	63.5041
CASC2	1.59126	7.74388e-82	2.76815e-81	9.15205	7.56078	539.087	264.225	393.657	517.581	204.849	492.852	617.304	383.964	628.07	410.485	498.714	407.905	1004.64	1181.96	1098.16	242.179	739.007	1021.46	432.768	312.722	892.987	332.373	343.089	370.72	358.847	223.135	565.689	222.98	367.738	1112.48	238.913	510.845	556.938	936.229	449.372	425.327	384.778	1118.21	649.646	383.492	585.371	871.079	390.934	598.753
PCCA-AS1	1.57781	1.00012e-22	1.71704e-22	3.60221	2.0244	14.104	39.8831	5.04688	7.63957	14.5168	0	4.8416	7.96606	0	5.6424	11.7691	6.50912	1.63621	9.20708	4.47317	66.4804	4.1989	0	5.152	11.9258	0	48.8784	10.863	2.36127	1.45282	9.23317	3.55779	16.0312	10.0162	4.35415	5.8749	8.18662	0	17.8794	3.37873	2.15902	22.1987	3.87593	10.7379	19.2622	23.8927	8.9113	0	6.04801
LINC00571	1.57586	6.23267e-40	1.34177e-39	5.20879	3.63293	3.13423	22.4342	116.078	3.81978	4.83895	5.66497	26.6288	20.7118	27.1598	16.9272	32.3649	32.5456	243.796	62.1478	31.3122	23.743	20.9945	13.2228	10.304	14.576	27.3617	80.1605	11.7682	21.2514	30.5092	12.3109	0	59.7527	4.29266	117.562	27.4162	34.3838	40.3578	24.381	48.9917	21.5902	25.8985	27.1315	24.1604	47.2798	17.9195	11.1391	3.87063	36.288
YTHDF3-AS1	1.57258	7.40882e-49	1.84355e-48	7.50052	5.92794	42.3121	214.372	65.6095	196.719	130.652	206.771	125.882	304.303	64.5045	70.5301	207.43	253.855	201.254	75.9584	105.119	87.8492	138.564	320.652	142.539	137.81	74.6229	58.654	85.0933	488.783	300.734	243.14	149.427	59.7527	217.495	84.9059	60.7073	171.919	90.805	105.651	109.809	388.624	151.691	317.826	77.8501	115.573	110.504	258.428	212.885	190.512
LINC00365	1.56516	1.00025e-17	1.58649e-17	4.58793	3.02277	9.40268	4.98538	15.1407	7.63957	17.7428	5.66497	0	9.55927	0	21.159	88.2679	8.67882	73.6297	5.75443	6.70975	0	0	0	15.456	47.7033	4.97486	1.95513	54.3149	35.4191	14.5282	12.3109	7.11559	7.28691	14.3089	13.0624	0	31.1092	24.2147	1.6254	6.75747	123.064	3.69979	7.75186	12.0802	3.50221	0	37.873	3.87063	21.168
LIMD1-AS1	1.55327	5.91493e-36	1.20308e-35	4.55985	3.00658	21.9396	17.4488	20.1875	11.4593	6.45193	36.8223	26.6288	7.96606	67.8995	15.5166	13.2402	23.8668	8.18107	3.45266	58.1512	9.49721	12.5967	13.2228	12.0213	6.62546	9.94972	31.2822	8.14723	2.36127	4.35846	23.0829	10.6734	17.4886	20.0324	34.8332	15.6664	3.27465	22.1968	26.0064	37.1661	30.2263	14.7991	63.9529	28.1871	10.5066	11.9463	28.9617	50.3182	12.096
AC019171.1	1.55073	1.95402e-16	3.02415e-16	7.56092	6.01019	90.8926	194.43	70.6564	481.293	306.467	2064.88	58.0992	109.932	40.7397	76.1725	326.591	60.7517	11.4535	624.931	26.839	26.1173	151.161	419.823	238.71	2.65018	208.944	172.052	82.3775	23.6127	309.451	66.171	46.2513	14.5738	213.202	26.1249	19.583	3.27465	371.292	8.12699	64.196	144.655	18.4989	7.75186	166.438	140.088	436.042	17.8226	232.238	169.344
AP000640.2	1.55063	5.95871e-27	1.07707e-26	3.59146	2.04084	9.40268	4.98538	5.04688	0	8.06491	0	4.8416	14.3389	0	8.46361	13.2402	8.67882	16.3621	11.5089	4.47317	21.3687	8.39781	0	12.0213	21.2015	0	9.77567	6.33673	16.5289	11.6226	4.61658	0	8.7443	20.0324	13.0624	11.7498	21.2852	2.01789	6.50159	10.1362	21.5902	3.69979	0	5.36897	0	8.95976	0	3.87063	3.024
AC004947.2	1.54976	2.54497e-14	3.79763e-14	6.74938	5.19961	177.084	72.2881	20.1875	5.72967	75.8102	90.6395	94.4113	35.0507	6.78995	35.265	32.3649	58.582	62.1762	637.59	474.156	417.877	0	52.8911	671.478	27.8269	206.457	21.5065	145.745	96.8121	24.6979	61.5544	113.849	5.82953	30.0486	19.5937	35.2494	26.1972	42.3757	627.403	3.37873	2.15902	11.0994	131.782	128.855	383.492	125.437	17.8226	150.955	84.6721
TSPEAR-AS1	1.54712	8.91795e-11	1.25454e-10	7.66457	6.11745	20.3725	1203.97	0	523.31	372.599	31.1573	21.7872	19.1185	20.3698	449.982	35.3072	1080.51	21.2708	590.404	20.1293	0	8.39781	115.699	3.43467	39.7527	17.412	43.013	24.4417	23.6127	101.697	107.72	402.031	11.6591	0	2.17707	13.7081	14.7359	16.1431	17.8794	474.712	12.9541	0	108.526	5.36897	462.292	4387.3	2.22782	0	3.024
AC099522.2	1.5344	2.20336e-44	5.18628e-44	6.2863	4.7519	29.7752	54.8392	20.1875	49.6572	67.7452	209.604	43.5744	129.05	50.9246	39.4968	54.4319	583.651	42.5416	157.671	49.2048	78.352	67.1825	95.865	34.3467	58.304	99.4972	87.9811	52.5044	115.702	321.073	358.555	67.5981	49.551	87.2841	50.0727	39.166	73.6796	54.483	52.0127	74.3322	94.997	85.0951	389.531	91.2725	103.315	134.396	126.986	50.3182	27.216
C15orf56	1.52333	2.07436e-50	5.21585e-50	7.15969	5.63637	57.9832	114.664	30.2813	143.242	66.1323	104.802	38.7328	79.6606	173.144	187.61	107.393	169.237	194.71	104.731	71.5707	94.9721	352.708	198.341	101.323	420.054	99.4972	174.007	198.249	278.63	172.886	133.881	60.4825	84.5282	193.17	361.394	133.164	106.426	60.5367	82.8953	30.4086	82.0429	554.968	114.34	308.716	68.2931	80.6379	160.403	162.567	87.6961
JARID2-AS1	1.52328	1.06792e-30	2.05435e-30	4.87256	3.34929	17.2382	32.405	10.0938	53.477	17.7428	31.1573	19.3664	58.9488	13.5799	63.4771	27.9515	32.5456	35.9967	12.6597	8.94633	54.6089	20.9945	52.8911	30.912	47.7033	14.9246	31.2822	26.2522	37.7803	47.9431	70.7876	7.11559	10.2017	78.6988	6.53122	13.7081	16.3732	30.2683	3.2508	8.44684	62.6117	11.0994	31.0074	17.4492	8.75553	32.8525	11.1391	34.8357	72.5761
AC004771.1	1.51945	9.6447e-47	2.3157e-46	4.87319	3.35374	25.0738	37.3904	50.4688	105.044	56.4544	90.6395	33.8912	73.2877	74.6894	62.0665	41.1917	2.16971	31.0881	19.565	15.6561	49.8603	12.5967	16.5285	3.43467	21.2015	7.46229	13.6859	29.8732	0	21.7923	6.15544	35.5779	33.5198	21.4633	6.53122	27.4162	40.9331	14.1252	37.3841	18.583	34.5444	25.8985	15.5037	40.2673	45.5287	17.9195	2.22782	11.6119	27.216
ZNF197-AS1	1.50494	1.33924e-40	2.9027e-40	5.70732	4.20238	50.1476	34.8977	10.0938	28.6484	56.4544	104.802	89.5697	9.55927	27.1598	16.9272	35.3072	82.4488	21.2708	58.6951	183.4	42.7374	16.7956	66.1138	39.4987	7.95055	74.6229	111.443	57.0306	61.3931	69.7354	33.8549	60.4825	32.0624	64.3899	100.145	66.5822	50.757	100.894	47.1365	91.2258	129.541	22.1987	89.1464	6.71122	35.0221	101.544	17.8226	27.0944	15.12
AC010468.1	1.50466	4.6617e-43	1.06585e-42	7.8478	6.34314	73.6543	206.893	176.641	315.132	158.072	342.731	348.595	71.6945	112.034	110.027	64.7298	180.086	134.17	105.881	214.712	140.084	104.973	247.927	94.4534	206.714	465.149	265.898	191.913	805.194	258.602	972.56	259.719	109.304	230.373	219.884	197.788	99.8768	397.524	214.552	150.354	783.725	62.8963	242.246	102.01	92.8086	86.611	634.93	282.556	202.608
LINC00639	1.50324	5.92261e-14	8.75596e-14	6.89711	5.39386	181.785	147.069	35.3282	7.63957	9.67789	8.49745	0	33.4574	78.0844	80.4043	2121.37	30.3759	852.468	49.4881	8.94633	18.9944	54.5858	13.2228	46.368	11.9258	4.97486	74.2951	76.9461	37.7803	21.7923	21.5441	24.9046	59.7527	920.061	111.031	25.4579	32.7465	12.1073	53.6381	30.4086	38.8624	336.68	251.936	17.4492	7.00442	23.8927	11.1391	19.3532	1784.16
ZFX-AS1	1.49837	1.04645e-23	1.82273e-23	3.48089	1.98252	9.40268	19.9415	15.1407	0	1.61298	0	0	9.55927	13.5799	12.6954	42.6628	17.3576	4.90864	10.358	11.1829	2.3743	37.7901	0	5.152	14.576	7.46229	11.7308	19.9154	0	1.45282	12.3109	3.55779	8.7443	14.3089	13.0624	3.9166	13.0986	12.1073	0	6.75747	10.7951	14.7991	23.2556	20.1336	5.25332	14.9329	4.45565	0	72.5761
FZD10-AS1	1.49392	2.77328e-22	4.71901e-22	11.3684	9.87452	6760.53	7642.59	3684.23	1749.46	138.716	1141.49	9126.42	1229.96	1076.21	1025.51	1641.78	446.959	873.739	5943.17	19916.8	151.955	293.923	4889.12	6927.73	1242.94	1544.69	1431.16	1693.72	1336.48	409.695	1067.97	3301.63	5433.12	200.324	953.558	3460.32	848.134	2153.09	2186.16	758.526	373.511	3921.77	1804.25	6363.57	1294.07	2986.59	2664.48	16430.8	1847.67
LINC00677	1.46432	3.5596e-20	5.88963e-20	3.81043	2.34611	12.5369	14.9562	0	1.90989	0	0	14.5248	7.96606	16.9749	4.2318	2.94226	2.16971	6.54486	8.0562	13.4195	9.49721	4.1989	6.61138	1.71733	29.152	0	1.95513	24.4417	2.36127	0	20.0052	0	14.5738	34.3413	4.35415	25.4579	8.18662	0	3.2508	3.37873	2.15902	44.3974	3.87593	8.05346	7.00442	38.8256	13.3669	0	15.12
SPANXA2-OT1	1.45517	6.30714e-15	9.4706e-15	3.81958	2.36441	3.13423	7.47808	5.04688	0	6.45193	8.49745	29.0496	3.18642	16.9749	14.106	1.47113	0	1.63621	20.7159	13.4195	4.7486	4.1989	0	8.58667	0	4.97486	5.8654	12.6735	7.08381	23.2451	33.8549	21.3468	2.91477	0	39.1873	21.5413	1.63732	24.2147	3.2508	18.583	51.8165	3.69979	32.9454	37.5828	15.7599	14.9329	37.873	3.87063	0
LINC00943	1.44132	4.09573e-14	6.07386e-14	4.59676	3.15545	4.70134	22.4342	10.0938	15.2791	9.67789	84.9745	0	33.4574	27.1598	0	145.642	28.2062	107.99	2.30177	0	52.2346	12.5967	19.8341	61.8241	9.27564	2.48743	15.6411	53.4096	0	2.90564	6.15544	0	33.5198	8.58533	2.17707	7.83321	55.669	10.0894	13.0032	133.46	0	0	1.93797	1.34224	68.2931	0	26.7339	3.87063	0
LINC00240	1.43063	1.66498e-43	3.82506e-43	9.58255	8.15192	267.976	341.499	161.5	614.985	675.839	2022.39	2086.73	328.202	804.609	2371.22	392.792	789.773	351.786	308.437	456.263	581.704	1305.86	2204.9	1217.59	125.884	731.304	977.567	1108.93	819.361	228.093	1237.24	1515.62	738.893	578.079	583.456	659.948	271.796	978.677	505.499	1145.39	770.771	447.674	986.424	806.688	637.402	579.398	131.442	1006.36	287.28
PRKAR2A-AS1	1.42569	2.7443e-56	7.44771e-56	8.2748	6.84911	258.574	162.025	105.985	286.484	248.399	288.913	198.506	272.439	258.018	323.028	379.552	225.649	297.791	186.443	322.068	384.637	67.1825	208.259	518.635	63.6044	171.633	203.334	206.396	278.63	119.131	70.7876	441.167	99.102	310.503	489.842	176.247	342.201	232.057	146.286	246.648	559.187	118.393	290.695	475.154	129.582	206.075	387.641	270.944	181.44
OXCT1-AS1	1.42335	9.68086e-26	1.72064e-25	5.8374	4.41406	92.4597	24.9269	15.1407	19.0989	3.22596	65.1471	246.922	1.59321	10.1849	8.46361	5.88453	10.8485	14.7259	41.4319	60.3878	16.6201	58.7847	3.30569	30.912	56.9789	34.824	44.9681	15.3892	148.76	11.6226	121.57	7.11559	34.9772	15.7398	246.009	15.6664	83.5035	135.199	115.403	23.6511	110.11	107.294	3.87593	234.893	21.0133	65.7049	24.5061	108.378	18.144
AC009506.1	1.42174	3.05801e-75	1.01369e-74	9.39039	7.96865	440.359	463.641	307.86	813.614	282.272	682.629	726.24	229.423	587.331	420.359	411.917	425.262	520.316	941.424	1048.96	318.156	1973.49	1186.74	753.91	192.138	1218.84	529.842	924.258	1284.53	828.107	806.363	793.388	345.4	631.021	690.132	505.242	239.049	514.562	464.864	437.546	695.205	536.469	924.41	724.811	437.776	630.17	1303.28	936.694	571.537
ST7-AS2	1.40392	2.73118e-21	4.58226e-21	3.58626	2.18234	17.2382	117.157	0	19.0989	4.83895	8.49745	7.2624	12.7457	16.9749	12.6954	2.94226	15.1879	3.27243	5.75443	0	37.9888	25.1934	3.30569	29.1947	5.30037	4.97486	7.82054	0.905248	4.72254	18.8867	0	39.1357	5.82953	17.1707	4.35415	1.9583	22.9225	4.03578	3.2508	16.8937	0	18.4989	9.68983	12.0802	19.2622	11.9463	0	19.3532	30.24
CASC11	1.39477	5.47564e-28	1.00684e-27	4.54293	3.14815	6.26845	7.47808	20.1875	15.2791	22.5817	19.8274	31.4704	14.3389	27.1598	26.8014	14.7113	6.50912	44.1778	9.20708	38.0219	23.743	67.1825	52.8911	3.43467	13.2509	9.94972	1.95513	4.52624	56.6705	0	32.3161	7.11559	16.0312	25.756	26.1249	43.0826	6.5493	70.6261	30.8826	23.6511	10.7951	7.39957	5.8139	25.5026	26.2666	0	46.7843	38.7063	18.144
ITPK1-AS1	1.39444	2.34313e-21	3.9381e-21	4.39817	3.00373	51.7147	74.7808	25.2344	9.54946	20.9688	19.8274	14.5248	36.6439	23.7648	23.9802	36.7783	8.67882	11.4535	31.0739	15.6561	16.6201	16.7956	0	32.6294	71.5549	22.3869	31.2822	8.14723	2.36127	8.71692	10.772	32.0202	58.2953	20.0324	4.35415	25.4579	37.6584	22.1968	6.50159	6.75747	8.63609	29.5983	0	5.36897	21.0133	20.9061	2.22782	34.8357	45.36
MAP3K14-AS1	1.39265	2.92656e-62	8.4959e-62	8.53537	7.14272	341.631	74.7808	161.5	324.682	177.428	320.071	227.555	312.27	475.296	102.974	482.531	78.1094	214.344	264.704	295.229	387.011	151.161	327.263	212.95	189.488	355.703	166.186	487.928	545.454	674.109	417.031	334.433	276.903	163.121	283.02	724.571	478.099	199.771	292.572	158.801	850.655	580.866	422.476	720.785	157.599	235.94	873.307	201.273	160.272
HEXA-AS1	1.38833	5.36477e-34	1.07072e-33	5.54801	4.15968	12.5369	12.4635	5.04688	19.0989	12.9039	16.9949	2.4208	68.5081	54.3196	160.809	152.998	95.467	40.9054	33.3757	40.2585	11.8715	25.1934	16.5285	78.9974	96.7317	42.2863	17.5962	43.4519	11.8064	14.5282	15.3886	21.3468	62.6675	90.1459	80.5517	17.6247	9.82394	28.2505	48.7619	32.098	32.3853	36.9979	36.8213	14.7647	22.7644	44.7988	89.113	77.4127	54.4321
LINC01003	1.38327	1.1149e-56	3.05164e-56	10.4435	9.06021	805.496	810.125	1554.44	1008.42	724.229	2506.75	1021.58	1774.84	1599.03	1142.59	584.039	1360.41	723.207	2670.05	1297.22	496.229	6012.83	1884.24	1430.54	2044.62	1017.36	1022.54	862.701	2462.81	677.014	1871.25	1924.77	1222.74	4382.81	2005.08	814.653	1126.48	1668.79	890.718	925.773	1595.52	3237.31	879.836	1366.4	1099.69	2377.32	1993.9	1478.58	432.432
AL109806.1	1.36544	5.85088e-19	9.51637e-19	3.63602	2.27058	20.3725	4.98538	5.04688	3.81978	19.3558	2.83248	9.68321	9.55927	0	1.4106	85.3256	4.33941	6.54486	4.60354	2.23658	11.8715	12.5967	0	12.0213	22.5266	4.97486	5.8654	7.24198	0	10.1697	4.61658	3.55779	14.5738	4.29266	15.2395	9.79151	13.0986	4.03578	48.7619	15.2043	2.15902	22.1987	27.1315	18.7914	17.5111	8.95976	0	11.6119	15.12
LGALS8-AS1	1.36372	2.06672e-24	3.62623e-24	4.56961	3.2059	10.9698	12.4635	0	11.4593	11.2909	8.49745	7.2624	17.5253	16.9749	15.5166	2.94226	17.3576	13.0897	28.7721	42.4951	28.4916	0	3.30569	30.912	26.5018	14.9246	25.4168	35.3047	21.2514	26.1508	21.5441	0	8.7443	11.4471	37.0103	9.79151	32.7465	36.322	1.6254	13.5149	30.2263	44.3974	32.9454	71.1389	28.0177	26.8793	17.8226	42.577	21.168
SRRM2-AS1	1.36012	3.64085e-52	9.35103e-52	8.09139	6.73127	184.919	107.186	111.031	339.961	272.594	286.081	159.773	368.032	125.614	356.882	478.118	71.6003	607.036	325.7	143.141	306.285	146.962	168.59	669.761	481.008	208.944	217.02	687.083	328.217	226.64	207.746	120.965	237.553	214.633	206.822	189.955	329.102	100.894	182.045	346.32	263.401	177.59	476.74	238.919	166.355	570.438	334.174	514.794	302.4
LINC00565	1.35755	1.30777e-16	2.03054e-16	6.40713	5.04957	72.0872	22.4342	30.2813	1.90989	48.3895	0	21.7872	43.0167	44.1347	86.0467	35.3072	19.5273	14.7259	247.44	51.4414	45.1117	92.3759	42.974	17.1733	3.97527	29.8492	39.1027	85.9985	165.289	37.7733	47.7047	14.2312	21.8607	1.43089	30.479	5.8749	22.9225	40.3578	56.8889	18.583	41.0214	22.1987	9.68983	302.005	36.7732	95.5708	131.442	3.87063	69.5521
HYI-AS1	1.35584	1.95893e-33	3.88541e-33	4.66413	3.30829	61.1174	54.8392	30.2813	162.341	24.1947	50.9847	16.9456	30.271	37.3447	18.3378	38.2494	17.3576	17.9984	41.4319	11.1829	26.1173	37.7901	6.61138	15.456	10.6007	14.9246	19.5513	43.4519	40.1416	20.3395	30.7772	14.2312	13.1164	28.6178	41.3644	13.7081	21.2852	6.05367	37.3841	23.6511	28.0673	7.39957	21.3176	25.5026	35.0221	14.9329	35.6452	15.4825	6.04801
AP001412.1	1.35119	7.95803e-40	1.70174e-39	5.59121	4.24002	26.6409	9.97077	25.2344	15.2791	69.3582	90.6395	77.4656	25.4914	81.4794	52.1922	27.9515	49.9032	55.6313	66.7513	17.8927	28.4916	46.1879	66.1138	34.3467	76.8553	47.2612	56.6989	31.6837	40.1416	79.9051	76.943	0	16.0312	94.4386	97.9683	23.4996	24.5599	32.2862	61.7651	42.2342	88.5199	55.4968	118.216	29.5293	57.7865	80.6379	64.6069	7.74127	12.096
U73169.1	1.34907	1.1447e-24	2.01215e-24	4.00099	2.65192	43.8792	27.4196	20.1875	13.3692	14.5168	2.83248	4.8416	12.7457	10.1849	18.3378	30.8938	10.8485	4.90864	17.2633	15.6561	56.9832	20.9945	19.8341	29.1947	25.1767	4.97486	21.5065	15.3892	0	15.981	7.6943	53.3669	40.8067	35.7722	8.70829	19.583	18.0106	10.0894	6.50159	16.8937	4.31805	25.8985	1.93797	4.02673	5.25332	2.98659	4.45565	0	24.192
UBL7-AS1	1.34394	2.70027e-80	9.51052e-80	8.11582	6.77187	89.3255	231.82	45.422	353.33	204.849	557.999	135.565	194.372	210.488	203.127	354.543	459.977	211.072	254.346	134.195	125.838	159.558	284.289	87.5841	153.711	94.5223	328.463	308.689	170.012	467.808	317.005	185.005	365.803	164.552	293.905	295.703	148.996	272.415	224.305	280.435	418.85	199.788	529.065	245.63	262.666	447.988	429.97	209.014	338.688
AC104809.2	1.34003	4.27477e-08	5.68781e-08	6.52211	5.18208	18.8054	59.8246	30.2813	223.457	4.83895	99.137	7.2624	90.8131	0	14.106	22.067	141.031	21.2708	756.131	313.122	7.12291	0	280.984	77.2801	181.538	164.17	70.3849	148.461	44.8642	337.054	23.0829	28.4624	5.82953	4.29266	4.35415	11.7498	4.91197	108.966	3.2508	304.086	8.63609	3.69979	27.1315	4.02673	1516.46	113.49	6.68347	0	108.864
SLC25A5-AS1	1.33995	1.53538e-68	4.77563e-68	8.19951	6.85957	159.846	79.7661	90.8439	189.079	374.212	127.462	116.198	267.66	244.438	251.087	475.176	1397.29	230.706	367.132	156.561	132.961	230.94	188.424	448.224	166.962	186.557	215.065	272.48	977.566	261.508	307.772	170.774	215.693	389.201	241.655	217.371	297.993	159.413	221.054	141.907	455.554	177.59	222.866	287.24	204.879	241.914	407.692	131.602	145.152
HCG17	1.33661	2.03538e-26	3.65834e-26	5.39326	4.05665	26.6409	67.3027	10.0938	139.422	33.8726	184.112	19.3664	66.9149	13.5799	15.5166	7.35566	69.4306	8.18107	50.6389	84.9902	52.2346	12.5967	49.5854	73.8454	2.65018	27.3617	76.2503	153.892	56.6705	50.8487	140.036	7.11559	10.2017	31.4795	4.35415	29.3745	18.0106	70.6261	17.8794	57.4385	34.5444	14.7991	38.7593	93.957	40.2754	131.41	6.68347	58.0595	24.192
AL391421.1	1.33026	2.30487e-12	3.34555e-12	3.87824	2.54798	18.8054	27.4196	5.04688	11.4593	12.9039	0	4.8416	3.18642	16.9749	21.159	7.35566	26.0365	1.63621	5.75443	2.23658	11.8715	0	0	24.0427	47.7033	2.48743	17.5962	10.863	11.8064	2.90564	6.15544	14.2312	7.28691	1.43089	13.0624	150.789	18.0106	2.01789	8.12699	1.68937	0	3.69979	5.8139	52.3475	1.75111	11.9463	6.68347	3.87063	3.024
AC104653.1	1.32416	4.72697e-28	8.70853e-28	5.57415	4.24998	67.3859	42.3758	55.5157	87.855	70.9712	73.6446	9.68321	52.576	57.7146	8.46361	14.7113	2.16971	35.9967	13.8106	49.2048	99.7207	37.7901	69.4195	44.6507	14.576	106.96	39.1027	69.7041	4.72254	37.7733	78.4819	81.8293	14.5738	38.634	47.8956	39.166	29.4718	62.5546	65.0159	52.3704	32.3853	22.1987	44.5732	48.3208	26.2666	20.9061	40.1008	15.4825	36.288
LINC00310	1.31747	5.00132e-22	8.49515e-22	7.11742	5.79995	32.9094	326.543	75.7033	681.831	66.1323	53.8172	31.4704	60.5421	118.824	62.0665	77.97	75.9397	50.7226	79.4111	73.8073	83.1006	46.1879	148.756	130.517	25.1767	12.4372	41.0578	68.7988	203.069	61.0184	46.1658	120.965	17.4886	362.015	180.697	283.954	152.271	92.8229	378.718	366.593	328.171	36.9979	166.665	77.8501	78.7997	340.471	42.3287	92.8952	90.7201
AC073316.1	1.31212	2.12892e-07	2.75237e-07	5.90178	4.58966	9.40268	9.97077	0	7.63957	4.83895	8.49745	101.674	4.77964	3.39497	299.047	1.47113	39.0547	24.5432	36.8283	44.7317	2.3743	0	42.974	1.71733	0	9.94972	0	9.95772	500.59	1.45282	3.07772	7.11559	2.91477	14.3089	19.5937	5.8749	1.63732	6.05367	13.0032	219.618	4.31805	0	19.3797	5.36897	8.75553	0	0	46.4476	18.144
NAPA-AS1	1.31176	3.03569e-48	7.49534e-48	9.10999	7.79823	587.668	525.958	363.376	1191.77	879.075	671.299	1299.97	226.236	624.675	435.876	130.931	277.722	335.424	392.452	1156.31	227.933	814.587	1335.5	370.944	666.521	698.968	306.956	303.258	1319.95	1051.84	792.513	1643.7	603.356	85.8533	502.904	313.328	281.62	1134.05	903.721	163.869	1519.95	591.966	263.563	151.673	246.906	283.726	904.497	1954.67	686.449
AP001350.1	1.30628	7.48706e-26	1.3332e-25	3.89457	2.58829	12.5369	27.4196	30.2813	9.54946	16.1298	14.1624	12.104	15.9321	16.9749	8.46361	26.4804	2.16971	19.6346	4.60354	4.47317	30.8659	16.7956	0	27.4774	49.0284	0	17.5962	105.009	7.08381	8.71692	9.23317	32.0202	18.946	28.6178	23.9478	11.7498	6.5493	6.05367	6.50159	13.5149	25.9083	3.69979	13.5658	8.05346	12.2577	14.9329	8.9113	3.87063	15.12
LOXL1-AS1	1.30347	3.27134e-53	8.47011e-53	10.6563	9.35285	1039	628.158	1150.69	899.559	1706.53	2611.55	689.928	1341.48	1884.21	3158.34	2705.41	2386.68	672.484	2308.68	1621.52	1374.72	3556.47	4066	798.561	1884.28	1818.31	721.445	1372.36	290.436	1532.73	978.716	1718.41	1409.29	1704.19	1055.88	1856.47	1491.6	1493.24	1509.99	143.596	375.67	1457.72	1550.37	1228.15	2353.49	1036.35	1793.4	2043.7	7048.95
LINC00504	1.29826	2.2964e-11	3.26887e-11	5.11895	3.8207	7.83557	9.97077	85.797	1.90989	6.45193	45.3198	14.5248	14.3389	3.39497	29.6226	5.88453	546.766	11.4535	17.2633	22.3658	16.6201	4.1989	13.2228	1.71733	0	19.8994	0	22.6312	2.36127	10.1697	3.07772	0	13.1164	30.0486	17.4166	86.1653	14.7359	10.0894	13.0032	81.0896	6.47707	3.69979	91.0844	14.7647	7.00442	8.95976	4.45565	0	9.07201
LIPE-AS1	1.29696	2.04194e-49	5.12089e-49	7.67647	6.37951	156.711	186.952	70.6564	189.079	501.637	473.025	225.135	125.864	159.564	234.16	226.554	262.534	65.4486	204.858	286.283	204.19	172.155	76.0309	171.733	144.435	194.02	148.59	80.567	186.54	251.338	213.902	209.91	118.048	75.837	158.926	105.748	171.919	155.378	144.66	290.571	412.373	92.4946	226.742	102.01	103.315	188.155	155.948	150.955	63.5041
AC010894.3	1.2969	1.69103e-07	2.2011e-07	6.32296	5.02606	40.7449	22.4342	312.907	13.3692	3.22596	5.66497	2.4208	9.55927	74.6894	33.8544	10.2979	0	8.18107	6.90531	13.4195	21.3687	12.5967	6.61138	51.52	6.62546	17.412	5.8654	7.24198	25.974	4.35846	0	7.11559	2.91477	1270.63	97.9683	1.9583	170.282	4.03578	21.1302	550.734	49.6575	3.69979	5.8139	4.02673	0	340.471	13.3669	0	24.192
GABPB1-AS1	1.28607	8.91347e-45	2.10842e-44	11.7977	10.5116	5202.82	2829.21	2170.16	3430.16	3645.34	3308.34	3652.99	5329.29	3693.73	3003.17	1783.01	6732.59	3393.51	3837.05	4419.49	2915.64	3606.86	4036.25	1310.33	7660.35	1758.61	8004.32	2896.79	1298.7	3050.92	2714.55	6247.49	5501.62	4291.23	7114.68	4692.09	1743.75	1489.2	6282.16	4111.92	1139.96	4110.46	1529.05	1586.53	6717.24	4106.56	2002.81	6390.42	6253.64
CYB561D2	1.27427	1.47524e-61	4.26974e-61	10.9857	9.71139	791.392	1652.65	1150.69	3676.54	1527.49	2673.87	1246.71	1145.52	2169.39	1344.3	1259.29	2241.31	1637.85	652.552	1136.18	904.609	793.593	661.138	2680.76	2108.22	1012.38	1200.45	2012.37	3190.08	1932.25	2175.95	1369.75	1626.44	2233.62	3237.31	1576.43	1160.86	988.766	1022.38	826.101	5550.85	1864.69	3149.19	2861.66	703.944	1134.9	3286.04	1432.13	768.097
ITGB2-AS1	1.26514	3.04272e-16	4.68637e-16	8.25953	6.99439	104.997	92.2296	176.641	93.5847	280.659	36.8223	0	651.624	896.273	170.683	375.139	8.67882	235.615	24.1686	76.0438	159.078	533.261	9.91707	200.928	976.593	9.94972	7.82054	689.799	413.222	34.8677	472.43	7.11559	480.936	71.5444	171.989	109.665	399.507	155.378	144.66	47.3023	79.8838	277.484	50.3871	300.662	187.368	65.7049	1490.41	19.3532	87.6961
TMPO-AS1	1.23867	2.25741e-44	5.28753e-44	9.94632	8.70765	1452.71	1111.74	439.079	3166.6	638.741	1132.99	842.439	587.895	390.422	548.724	892.977	1518.79	2429.78	967.894	695.578	633.939	3695.04	780.143	336.598	1758.4	1057.16	3024.59	706.093	684.769	1749.2	710.954	423.378	361.431	828.484	448.477	755.904	399.507	1097.73	664.788	756.837	818.27	255.285	1749.98	1577.14	1136.47	1236.45	485.666	1629.54	798.337
HMGN3-AS1	1.23656	8.53245e-51	2.15107e-50	8.43403	7.19747	137.906	214.372	1049.75	108.864	159.685	184.112	208.189	358.473	186.724	358.293	781.171	351.492	307.608	333.757	199.056	156.704	524.863	565.273	439.638	429.33	490.024	115.353	159.324	207.792	127.848	189.28	366.453	151.568	419.25	640.06	152.747	558.327	207.843	178.794	103.051	382.147	336.68	182.169	264.422	73.5464	209.061	122.53	65.8008	275.184
WEE2-AS1	1.23416	2.23229e-46	5.31974e-46	9.21173	7.97757	702.067	393.845	454.22	660.822	482.282	2240.5	651.196	565.59	726.524	311.743	516.367	1503.61	575.948	1569.81	903.58	460.615	537.46	1580.12	1080.2	442.581	1181.53	502.47	829.207	240.85	714.787	249.295	601.267	284.19	960.126	1465.17	1094.69	445.352	597.295	461.613	1027.14	613.162	617.864	949.603	292.609	1793.13	704.835	189.365	1211.51	508.032
TERC	1.22306	2.64436e-14	3.93982e-14	3.9624	2.73935	10.9698	17.4488	15.1407	3.81978	6.45193	5.66497	12.104	3.18642	30.5548	12.6954	4.41339	10.8485	6.54486	40.281	24.6024	28.4916	8.39781	26.4455	1.71733	11.9258	14.9246	5.8654	15.3892	0	7.2641	16.9275	3.55779	8.7443	30.0486	6.53122	7.83321	3.27465	12.1073	8.12699	59.1279	10.7951	0	48.4491	20.1336	1.75111	11.9463	66.8347	3.87063	33.264
CERS6-AS1	1.21352	7.44539e-17	1.15979e-16	3.46668	2.25316	26.6409	9.97077	80.7501	17.189	11.2909	36.8223	60.52	3.18642	3.39497	9.87421	4.41339	32.5456	3.27243	9.20708	17.8927	26.1173	12.5967	26.4455	8.58667	11.9258	47.2612	1.95513	1.8105	21.2514	10.1697	12.3109	99.6183	5.82953	20.0324	15.2395	7.83321	9.82394	16.1431	3.2508	8.44684	19.4312	11.0994	9.68983	2.68449	28.0177	14.9329	0	15.4825	3.024
SNHG9	1.21199	1.67419e-30	3.20774e-30	10.081	8.86902	810.198	687.983	1297.05	647.453	1183.93	713.786	2079.47	1453.01	723.129	1887.38	650.24	3163.43	1305.7	278.514	1757.95	717.039	524.863	3507.34	3178.79	1462.9	912.887	248.302	517.802	798.11	1163.71	1491.16	277.508	510.084	681.102	193.76	622.74	564.877	306.719	388.47	489.917	1921.53	262.685	4151.12	833.533	511.323	674.969	661.664	607.69	583.633
SBF2-AS1	1.20139	1.6698e-55	4.41897e-55	9.37147	8.17008	318.124	663.056	484.501	878.55	879.075	198.274	1275.76	689.861	363.262	557.187	698.788	564.123	368.148	592.706	1001.99	550.838	1314.26	571.885	328.011	565.814	587.034	299.136	450.813	566.705	554.977	430.881	437.609	671.853	569.493	622.643	524.825	853.046	1487.18	684.292	1148.77	2143.91	203.488	1025.18	618.774	495.563	409.162	1178.52	859.281	541.297
TNK2-AS1	1.18501	1.48104e-25	2.62748e-25	4.88183	3.69682	40.7449	39.8831	25.2344	9.54946	35.4856	19.8274	7.2624	20.7118	57.7146	28.212	38.2494	2.16971	50.7226	5.75443	20.1293	21.3687	8.39781	13.2228	37.7814	99.3819	7.46229	78.2054	47.0729	0	34.8677	4.61658	7.11559	16.0312	12.878	6.53122	27.4162	68.7676	32.2862	17.8794	13.5149	43.1805	40.6976	13.5658	48.3208	28.0177	35.839	22.2782	3.87063	36.288
MID1IP1-AS1	1.17111	4.35225e-28	8.04913e-28	6.13343	4.96231	14.104	64.81	15.1407	74.4858	50.0024	25.4924	70.2032	49.3896	135.799	67.7089	8.82679	78.1094	47.4502	80.562	152.088	37.9888	16.7956	36.3626	41.216	182.863	14.9246	50.8335	40.7361	18.8902	31.962	18.4663	24.9046	24.7755	35.7722	74.0205	45.0409	22.9225	42.3757	198.299	59.1279	47.4985	11.0994	180.231	20.1336	17.5111	98.5574	93.5686	58.0595	244.944
TMEM44-AS1	1.16726	3.24701e-41	7.13449e-41	9.79834	8.63108	650.352	269.211	979.096	1447.7	1242	5072.98	762.552	320.236	410.792	623.486	1835.97	752.888	989.91	214.065	505.468	607.821	655.029	2571.83	1648.64	1759.72	746.229	441.86	1130.65	1650.53	1298.82	680.177	551.458	596.07	467.9	285.197	323.12	690.951	805.138	603.023	569.317	3817.15	695.56	2011.61	1842.9	1013.89	848.191	1419.12	828.316	1363.83
LINC00632	1.15498	2.32058e-08	3.09625e-08	5.6694	4.51442	10.9698	17.4488	85.797	3.81978	9.67789	76.4771	29.0496	31.8642	10.1849	25.3908	10.2979	41.2244	3.27243	8.0562	17.8927	16.6201	16.7956	0	41.216	1.32509	42.2863	39.1027	3.62099	4.72254	88.622	9.23317	14.2312	0	1.43089	43.5415	62.6656	21.2852	64.5725	3.2508	2142.12	32.3853	0	624.025	30.8716	8.75553	11.9463	2.22782	42.577	15.12
AC010884.1	1.15496	2.66355e-10	3.69808e-10	3.89835	2.74339	9.40268	4.98538	0	0	1.61298	8.49745	12.104	14.3389	13.5799	2.8212	23.5381	4.33941	32.7243	40.281	143.141	16.6201	0	9.91707	41.216	3.97527	2.48743	19.5513	3.62099	96.8121	15.981	60.0156	3.55779	1.45738	2.86178	13.0624	9.79151	13.0986	0	26.0064	108.12	10.7951	3.69979	172.479	14.7647	8.75553	62.7183	0	15.4825	54.4321
LINC01016	1.15303	6.69971e-07	8.52366e-07	5.5077	4.35467	15.6711	59.8246	5.04688	17.189	164.524	2.83248	137.986	4.77964	3.39497	40.9074	4.41339	49.9032	4.90864	32.2248	8.94633	0	214.144	13.2228	17.1733	11.9258	39.7989	54.7438	22.6312	472.254	4.35846	0	21.3468	1.45738	5.72355	243.832	0	8.18662	22.1968	50.3873	211.171	21.5902	0	1.93797	32.2138	38.5243	17.9195	0	0	87.6961
C1orf220	1.14638	3.04508e-27	5.54598e-27	6.47978	5.3334	90.8926	117.157	70.6564	66.8462	35.4856	133.127	48.416	86.0334	166.354	60.6559	110.335	34.7153	37.6329	71.3549	33.5488	40.3631	58.7847	33.0569	27.4774	74.2051	74.6229	101.667	38.0204	59.0318	63.9241	63.0933	32.0202	99.102	135.934	154.572	33.2911	109.701	70.6261	117.029	103.051	90.679	107.294	34.8834	95.2993	66.542	146.343	82.4295	19.3532	81.6481
SFTA1P	1.14539	4.72687e-10	6.52499e-10	5.42912	4.28373	53.2819	7.47808	40.3751	21.0088	27.4207	31.1573	0	79.6606	0	42.318	4.41339	106.316	1.63621	4.60354	0	28.4916	8.39781	0	6.86934	2.65018	39.7989	13.6859	3.62099	101.535	135.112	49.2436	7.11559	10.2017	7.15444	2.17707	0	24.5599	16.1431	0	82.779	71.2478	14.7991	54.263	8.05346	14.0088	38.8256	2.22782	11.6119	21.168
KANSL1-AS1	1.13289	1.24514e-17	1.97165e-17	9.1009	7.96801	1192.57	84.7515	186.735	809.794	1964.61	1118.83	355.858	191.185	2094.7	1310.45	228.025	1599.07	137.442	661.759	89.4633	1552.79	1024.53	3761.88	194.059	1323.77	116.909	93.8465	1486.42	949.231	1274.12	2688.39	3525.77	135.537	1385.1	80.5517	311.37	1809.24	223.986	502.248	35.4767	829.065	166.49	156.975	499.314	1348.35	146.343	294.073	147.084	955.585
MIR155HG	1.12663	3.48173e-19	5.70171e-19	7.85549	6.72886	213.127	37.3904	146.36	133.692	237.108	104.802	300.179	86.0334	597.515	63.4771	92.6813	21.6971	369.784	89.769	331.014	220.81	83.9781	26.4455	180.32	225.266	39.7989	80.1605	193.723	158.205	52.3015	295.461	81.8293	314.795	127.349	357.04	563.991	478.099	223.986	133.283	723.049	177.04	51.797	75.5807	147.647	299.439	47.7854	144.809	305.78	93.7441
FBXL19-AS1	1.11582	9.17691e-31	1.76891e-30	9.15655	8.04073	686.396	540.914	534.97	338.051	154.846	801.593	58.0992	863.521	346.287	739.155	878.266	284.231	991.546	721.605	232.605	436.872	109.172	406.6	460.246	973.942	490.024	523.976	253.469	328.217	284.753	143.114	661.75	351.229	499.38	1820.03	460.201	293.081	165.467	238.933	189.209	144.655	469.873	1484.48	330.192	243.404	1433.56	269.567	584.466	305.424
TOB1-AS1	1.11474	5.19562e-41	1.13123e-40	7.70142	6.58668	73.6543	57.3319	70.6564	160.431	74.1972	399.38	176.719	337.761	227.463	117.08	77.97	167.067	394.328	293.476	187.873	135.335	222.542	115.699	135.669	192.138	206.457	269.809	344.899	389.61	523.015	553.99	149.427	81.6134	686.826	407.113	144.914	99.8768	110.984	92.6477	182.452	272.037	247.886	416.663	316.769	120.826	122.45	559.184	197.402	157.248
ZDHHC20-IT1	1.11153	1.01304e-23	1.76774e-23	5.0518	3.94027	45.4463	37.3904	85.797	17.189	37.0986	5.66497	4.8416	49.3896	23.7648	9.87421	50.0185	36.885	85.0832	51.7898	13.4195	30.8659	75.5803	9.91707	24.0427	82.1557	34.824	27.3719	29.8732	23.6127	5.81128	16.9275	0	27.6903	55.8046	15.2395	41.1243	36.0211	14.1252	34.1333	59.1279	12.9541	29.5983	19.3797	6.71122	61.2887	59.7317	6.68347	7.74127	63.5041
DLX6-AS1	1.10099	1.74839e-05	2.13915e-05	7.5181	6.41711	39.1778	9.97077	5.04688	0	393.568	5.66497	0	4.77964	0	73.3513	176.536	8.67882	428.688	468.41	0	75.9777	8.39781	26.4455	135.669	121.908	39.7989	29.327	300.542	0	88.622	24.6218	298.855	0	814.175	0	105.748	29.4718	6.05367	9.75239	0	2.15902	7.39957	575.576	111.406	10.5066	1158.8	258.428	0	142.128
DGUOK-AS1	1.09232	1.16406e-28	2.1909e-28	7.97108	6.87875	209.993	102.2	70.6564	217.728	67.7452	121.797	680.245	313.863	152.774	897.142	150.055	269.043	124.352	149.615	617.297	116.341	1192.49	476.02	176.886	268.994	248.743	103.622	241.701	406.139	201.942	173.891	174.332	240.468	419.25	272.134	131.206	248.873	217.932	809.448	123.324	779.407	147.991	112.402	238.919	418.514	131.41	155.948	108.378	296.352
AC073254.1	1.08693	4.24801e-39	9.00353e-39	6.64524	5.55831	103.429	59.8246	111.031	93.5847	64.5193	28.3248	72.624	58.9488	98.4542	47.9604	213.314	169.237	103.082	123.145	114.066	33.2402	41.989	112.393	106.475	98.0568	139.296	101.667	94.1458	103.896	39.2261	75.4042	142.312	262.329	22.8942	119.739	99.8734	90.0528	169.503	203.175	72.6428	60.4526	70.2959	32.9454	106.037	192.622	98.5574	122.53	150.955	157.248
WNT5A-AS1	1.08498	5.55833e-16	8.45219e-16	6.23042	5.14545	15.6711	191.937	5.04688	64.9363	14.5168	50.9847	16.9456	23.8982	132.404	38.0862	22.067	80.2791	26.1794	79.4111	13.4195	61.7318	8.39781	0	91.0188	31.8022	12.4372	99.7119	75.1356	42.5029	47.9431	23.0829	21.3468	36.4346	58.6664	15.2395	15.6664	11.4613	58.5188	79.6445	50.681	73.4068	73.9957	85.2705	29.5293	63.0398	229.967	216.099	54.1889	30.24
DDX11-AS1	1.08486	1.2049e-43	2.79491e-43	7.72541	6.64055	656.621	154.547	151.407	301.763	179.041	274.751	116.198	280.405	101.849	128.365	148.584	141.031	335.424	159.973	161.034	132.961	701.217	304.124	140.821	243.817	405.451	164.231	115.872	245.572	321.073	335.472	277.508	170.514	125.918	239.478	377.952	148.996	363.22	130.032	251.716	453.395	73.9957	147.285	425.491	138.337	191.142	311.895	286.427	520.128
ALG1L9P	1.07784	4.97208e-32	9.72092e-32	4.99955	3.92172	14.104	17.4488	5.04688	5.72967	29.0337	28.3248	24.208	39.8303	6.78995	23.9802	70.6143	19.5273	67.0848	69.0531	38.0219	9.49721	58.7847	42.974	18.8907	49.0284	54.7235	29.327	11.7682	61.3931	31.962	20.0052	14.2312	27.6903	14.3089	32.6561	58.749	27.8345	48.4294	45.5111	16.8937	47.4985	18.4989	50.3871	20.1336	21.0133	32.8525	13.3669	27.0944	36.288
AQP4-AS1	1.06739	1.96424e-07	2.54979e-07	5.22042	4.15304	40.7449	139.591	35.3282	1.90989	24.1947	42.4873	2.4208	0	88.2693	4.2318	32.3649	6.50912	21.2708	95.5235	2.23658	11.8715	75.5803	6.61138	15.456	190.813	12.4372	211.155	11.7682	30.6965	42.1318	6.15544	10.6734	10.2017	44.3575	4.35415	5.8749	22.9225	12.1073	3.2508	15.2043	30.2263	7.39957	9.68983	9.3957	15.7599	11.9463	4.45565	34.8357	45.36
AL645728.1	1.06569	6.44145e-37	1.32994e-36	6.40579	5.3401	37.6107	39.8831	75.7033	34.378	32.2596	19.8274	31.4704	160.914	44.1347	107.206	85.3256	97.6367	50.7226	103.58	51.4414	83.1006	62.9836	29.7512	54.9547	64.9295	97.0098	89.9362	38.9256	44.8642	63.9241	35.3938	32.0202	32.0624	105.886	82.7288	78.3321	32.7465	74.6619	68.2667	64.196	99.315	110.994	38.7593	97.9837	98.0619	77.6513	35.6452	58.0595	54.4321
LINC00528	1.06551	2.33263e-19	3.83303e-19	5.00909	3.94358	14.104	37.3904	25.2344	24.8286	35.4856	2.83248	4.8416	49.3896	61.1095	16.9272	19.1247	13.0182	35.9967	4.60354	2.23658	18.9944	62.9836	16.5285	27.4774	14.576	7.46229	13.6859	73.3251	82.6445	34.8677	10.772	3.55779	81.6134	24.3251	58.781	29.3745	21.2852	28.2505	37.3841	16.8937	36.7034	25.8985	27.1315	26.8449	33.271	17.9195	24.5061	0	6.04801
AC093510.1	1.06172	5.07198e-14	7.50998e-14	3.07987	2.01815	0	0	10.0938	3.81978	4.83895	14.1624	0	4.77964	13.5799	5.6424	7.35566	8.67882	4.90864	16.1124	13.4195	0	12.5967	3.30569	0	9.27564	4.97486	7.82054	8.14723	4.72254	24.6979	12.3109	0	2.91477	20.0324	8.70829	3.9166	9.82394	8.07156	8.12699	8.44684	0	0	19.3797	5.36897	0	2.98659	8.9113	11.6119	18.144
C9orf139	1.05153	7.62646e-17	1.18606e-16	6.17968	5.12814	115.966	54.8392	35.3282	36.2879	82.2621	11.3299	53.2576	14.3389	210.488	38.0862	79.4411	41.2244	104.718	56.3934	67.0975	64.1061	12.5967	16.5285	73.8454	54.3288	62.1858	9.77567	382.92	61.3931	29.0564	38.4715	24.9046	87.443	37.2031	78.3747	68.5405	54.0317	46.4115	76.3937	91.2258	84.2019	92.4946	9.68983	67.1122	91.0575	56.7452	37.873	92.8952	21.168
HCG25	1.05122	1.83456e-54	4.80195e-54	6.96525	5.91403	120.668	107.186	95.8908	131.783	182.267	220.934	75.0448	135.423	176.539	208.769	83.8545	145.37	121.08	111.636	51.4414	113.966	289.724	79.3366	118.496	102.032	47.2612	70.3849	161.134	103.896	98.7918	147.731	96.0605	173.429	294.763	167.635	164.497	103.151	84.7514	100.775	140.217	278.514	77.6955	259.687	208.048	148.844	182.182	115.847	150.955	148.176
LINC00930	1.04839	9.88412e-10	1.35271e-09	7.46186	6.41348	159.846	159.532	696.47	57.2967	54.8414	135.959	929.588	557.624	183.329	521.922	417.801	36.885	330.515	11.5089	76.0438	379.888	117.569	138.839	463.68	153.711	74.6229	9.77567	157.513	170.012	31.962	369.327	227.699	772.413	37.2031	13.0624	50.9158	49.1197	181.61	446.984	5.0681	21.5902	229.387	25.1936	73.8234	479.803	2.98659	262.883	77.4127	172.368
LINC00865	1.04418	3.01643e-14	4.48717e-14	9.32696	8.28278	45.4463	451.177	852.923	19.0989	1093.6	65.1471	171.877	3328.22	760.474	754.672	4450.17	1911.51	561.222	746.924	570.329	1013.83	209.945	568.579	893.014	245.142	517.385	2287.51	265.238	4.72254	851.353	264.684	455.398	301.678	267.576	2806.25	93.9985	468.275	1206.7	385.219	712.913	412.373	529.069	89.1464	209.39	968.361	259.833	274.022	65.8008	765.073
MORC2-AS1	1.03803	4.41436e-19	7.21666e-19	5.38042	4.34239	31.3423	72.2881	15.1407	9.54946	48.3895	42.4873	2.4208	35.0507	57.7146	12.6954	32.3649	130.182	19.6346	77.1093	17.8927	42.7374	12.5967	16.5285	20.608	19.8764	9.94972	50.8335	14.484	16.5289	55.2072	29.2384	24.9046	7.28691	20.0324	19.5937	33.2911	22.9225	22.1968	37.3841	15.2043	8.63609	29.5983	38.7593	12.0802	45.5287	134.396	33.4174	3.87063	18.144
PRKAG2-AS1	1.0263	2.06052e-18	3.3288e-18	9.60524	8.57894	247.604	314.079	121.125	525.22	1798.47	1175.48	210.61	401.489	112.034	1509.34	416.33	722.512	394.328	706.643	478.629	54.6089	1335.25	1818.13	504.896	886.486	932.786	134.904	1165.05	2025.97	26.1508	515.518	1166.96	221.522	606.696	444.123	765.696	76.9542	1297.5	789.943	1251.82	418.85	1265.33	71.7047	1723.44	856.29	179.195	1256.49	1974.02	338.688
FOXD2-AS1	1.02361	7.77441e-11	1.09528e-10	8.14456	7.12095	145.742	92.2296	85.797	55.3869	98.3919	25.4924	9.68321	240.575	135.799	62.0665	226.554	47.7335	173.439	79.4111	11.1829	261.173	2691.5	36.3626	2661.87	893.112	19.8994	209.199	1108.93	47.2254	52.3015	38.4715	56.9247	75.7839	543.737	87.0829	150.789	561.602	64.5725	92.6477	52.3704	796.679	62.8963	23.2556	691.255	180.364	29.8659	160.403	61.9302	193.536
LINC00857	1.0199	2.65749e-27	4.84929e-27	9.28736	8.26746	325.96	314.079	1155.74	504.211	285.498	419.208	561.626	737.657	621.28	442.929	769.402	453.468	579.22	211.763	351.144	389.385	1121.11	1262.77	142.539	569.789	435.3	250.257	107.724	538.37	180.15	307.772	174.332	441.587	413.526	1291	419.076	582.887	720.387	417.727	97.9833	615.321	314.482	1153.09	467.101	665.42	445.002	1147.33	464.476	1073.52
RN7SKP23	1.01731	1.71354e-29	3.25708e-29	6.01709	4.99978	97.161	69.7954	156.453	24.8286	41.9375	73.6446	48.416	89.2199	71.2945	76.1725	64.7298	28.2062	75.2659	41.4319	76.0438	113.966	41.989	56.1967	48.0854	70.2299	154.221	82.1157	95.051	14.1676	40.679	46.1658	110.292	75.7839	100.162	26.1249	64.6239	91.6901	48.4294	71.5175	146.975	21.5902	155.391	31.0074	46.9785	28.0177	95.5708	64.6069	77.4127	30.24
AC144831.1	1.01717	3.5914e-10	4.96473e-10	8.51461	7.49744	3560.48	523.465	731.798	160.431	253.238	314.406	65.3616	954.334	44.1347	166.451	235.381	214.801	24.5432	101.278	44.7317	201.816	495.471	95.865	1523.28	96.7317	502.461	426.219	1127.03	987.011	107.509	891.001	1451.58	90.3577	34.3413	43.5415	332.911	63.8556	159.413	159.289	266.92	47.4985	862.05	87.2085	61.7432	152.346	131.41	31.1895	119.99	396.144
LINC00543	1.01488	1.60177e-06	2.02173e-06	5.8293	4.81442	101.862	12.4635	156.453	95.4946	100.005	0	0	23.8982	47.5296	12.6954	556.088	0	6.54486	33.3757	0	21.3687	46.1879	0	5.152	112.633	2.48743	11.7308	28.9679	61.3931	2.90564	0	3.55779	8.7443	279.023	230.77	3.9166	171.919	2.01789	9.75239	5.0681	15.1132	62.8963	1.93797	34.8983	194.373	20.9061	42.3287	0	123.984
NALCN-AS1	1.01459	2.15081e-07	2.77692e-07	5.28032	4.26573	4.70134	27.4196	10.0938	34.378	4.83895	2.83248	48.416	15.9321	3.39497	16.9272	54.4319	199.613	31.0881	25.3195	138.668	49.8603	4.1989	56.1967	24.0427	9.27564	0	3.91027	14.484	16.5289	33.4149	7.6943	49.8091	1.45738	17.1707	8.70829	321.161	19.6479	60.5367	19.5048	5.0681	0	7.39957	9.68983	2.68449	7.00442	20.9061	24.5061	3.87063	48.384
ATP11A-AS1	1.00821	3.47158e-09	4.70406e-09	3.74365	2.73544	23.5067	64.81	85.797	38.1978	30.6467	8.49745	24.208	30.271	16.9749	11.2848	16.1824	13.0182	16.3621	0	4.47317	52.2346	37.7901	0	10.304	30.4771	7.46229	0	6.33673	2.36127	0	18.4663	35.5779	2.91477	71.5444	0	9.79151	13.0986	18.161	4.87619	1.68937	0	18.4989	13.5658	4.02673	12.2577	20.9061	4.45565	0	21.168
ZBTB11-AS1	1.00799	3.80312e-55	9.9819e-55	8.85819	7.8502	264.842	358.948	469.36	1182.22	453.248	722.284	585.834	283.592	458.321	722.228	569.328	1182.49	345.241	240.535	398.112	301.536	411.493	314.041	410.443	368.375	494.999	320.642	465.297	410.861	509.94	312.389	362.895	269.616	558.046	341.801	342.703	502.658	355.149	503.873	271.988	783.725	125.793	637.591	394.619	772.237	215.034	445.565	313.521	160.272
LINC00899	1.00642	2.47749e-28	4.60861e-28	8.86389	7.85747	235.067	264.225	40.3751	40.1077	340.339	198.274	687.508	422.201	461.716	410.485	470.762	490.353	186.528	257.798	585.985	227.933	285.525	1428.06	84.1494	386.927	283.567	623.688	511.465	403.777	232.451	429.342	256.161	483.851	432.128	306.967	201.705	299.63	401.56	394.972	228.065	356.239	381.078	116.278	499.314	294.186	316.578	291.845	317.392	281.232
AC022400.1	1.00053	4.40476e-30	8.4059e-30	5.27271	4.27218	51.7147	37.3904	75.7033	28.6484	11.2909	36.8223	70.2032	31.8642	30.5548	39.4968	61.7875	28.2062	47.4502	21.8668	24.6024	33.2402	71.3814	52.8911	17.1733	58.304	67.1606	19.5513	14.484	14.1676	24.6979	26.1606	49.8091	59.7527	32.9104	10.8854	29.3745	16.3732	52.4651	48.7619	25.3405	15.1132	29.5983	21.3176	29.5293	49.0309	11.9463	80.2017	46.4476	21.168
[truncated: 468 more columns]
