# Supplementary material for: Development and Verification of an Autophagy-Related lncRNA Signature to Predict Clinical Outcomes and Therapeutic Responses in Ovarian Cancer
Source: Front Med (Lausanne). 2021 Oct 4;8:715250. doi: 10.3389/fmed.2021.715250 (PMC8521014; doi:10.3389/fmed.2021.715250)
Supplement: Supplementary Table 2 — The list of downregulated lncRNAs in ovarian cancer tissues. [file Table_2.XLSX]

## Sheet: Sheet1
Gene_Name	log2FC	p_value	q_value	cancer	normal	TCGA.04.1331.01A	TCGA.04.1332.01A	TCGA.04.1338.01A	TCGA.04.1341.01A	TCGA.04.1343.01A	TCGA.04.1347.01A	TCGA.04.1350.01A	TCGA.04.1356.01A	TCGA.04.1357.01A	TCGA.04.1361.01A	TCGA.04.1362.01A	TCGA.04.1364.01A	TCGA.04.1365.01A	TCGA.04.1514.01A	TCGA.04.1519.01A	TCGA.04.1530.01A	TCGA.04.1536.01A	TCGA.04.1542.01A	TCGA.04.1648.01A	TCGA.04.1651.01A	TCGA.04.1655.01A	TCGA.09.0364.01A	TCGA.09.0366.01A	TCGA.09.0367.01A	TCGA.09.0369.01A	TCGA.09.1659.01B	TCGA.09.1661.01B	TCGA.09.1662.01A	TCGA.09.1665.01B	TCGA.09.1666.01A	TCGA.09.1667.01C	TCGA.09.1668.01B	TCGA.09.1669.01A	TCGA.09.1670.01A	TCGA.09.1673.01A	TCGA.09.2044.01B	TCGA.09.2045.01A	TCGA.09.2048.01A	TCGA.09.2051.01A	TCGA.09.2053.01C	TCGA.09.2054.01A	TCGA.09.2056.01B	TCGA.10.0927.01A	TCGA.10.0928.01A
AC007362.1	-7.95384	0	0	3.57306	11.5269	3.13423	44.8685	5.04688	0	4.83895	0	12.104	4.77964	16.9749	8.46361	66.2009	4.33941	4.90864	2.30177	0	30.8659	4.1989	0	1.71733	5.30037	0	1.95513	4.52624	2.36127	1.45282	1.53886	3.55779	53.9232	0	6.53122	13.7081	27.8345	0	17.8794	0	2.15902	11.0994	0	4.02673	8.75553	14.9329	17.8226	0	0
DIO3OS	-7.2501	0	0	7.84334	15.0934	669.157	1500.6	161.5	179.53	277.433	104.802	9.68321	19.1185	203.698	205.948	79.4411	60.7517	35.9967	95.5235	2.23658	71.2291	146.962	3.30569	6.86934	31.8022	39.7989	56.6989	119.493	54.3092	11.6226	490.897	24.9046	1116.36	91.5768	8.70829	321.161	29.4718	38.3399	65.0159	18.583	196.471	14.7991	23.2556	625.485	318.701	101.544	133.669	402.546	81.6481
MEG3	-6.92619	0	0	11.8996	18.8258	6340.54	10279.9	6111.78	1512.63	4767.97	574.994	167.035	1660.13	1819.71	8070.05	1930.12	12673.2	427.052	25911	348.907	4430.45	482.874	714.029	1221.03	2385.16	3014.77	44039.4	1067.29	80.2832	28972.1	3170.05	3942.04	2258.94	1636.94	309.144	1051.61	2478.91	5125.44	1378.34	162.179	235.333	2904.33	5523.2	1202.65	7058.7	4127.46	1479.28	3371.32	1058.4
LINC00313	-6.5723	0	0	2.51841	9.09071	7.83557	7.47808	0	0	4.83895	0	0	3.18642	6.78995	11.2848	2.94226	2.16971	1.63621	0	6.70975	11.8715	0	0	1.71733	5.30037	0	1.95513	6.33673	9.44509	1.45282	7.6943	0	1.45738	4.29266	2.17707	5.8749	8.18662	0	3.2508	8.44684	0	0	0	5.36897	14.0088	5.97317	0	0	0
HAND2-AS1	-6.4	0	0	6.50897	12.909	78.3557	201.908	211.969	28.6484	138.716	614.649	4.8416	12.7457	54.3196	121.312	13.2402	69.4306	17.9984	6.90531	6.70975	49.8603	67.1825	9.91707	1.71733	21.2015	4.97486	41.0578	16.2945	4.72254	110.414	21.5441	0	33.5198	35.7722	6.53122	31.3328	26.1972	68.6083	17.8794	3.37873	4.31805	29.5983	3.87593	8.05346	87.5553	125.437	4.45565	119.99	24.192
MEG9	-5.58477	5.20129e-247	7.3277e-246	6.18395	11.7687	84.6241	117.157	50.4688	72.5759	132.265	5.66497	0	23.8982	20.3698	94.5103	26.4804	310.268	8.18107	447.694	2.23658	106.844	0	23.1398	13.7387	47.7033	64.6732	486.829	17.1997	9.44509	842.636	41.5492	3.55779	32.0624	7.15444	6.53122	29.3745	37.6584	84.7514	16.254	3.37873	23.7493	33.2981	104.65	13.4224	203.128	86.611	11.1391	81.2833	48.384
AC024560.3	-5.56263	0	0	6.39615	11.9588	305.587	167.01	232.157	63.0264	166.137	138.792	89.5697	103.559	64.5045	50.7816	105.921	23.8668	242.16	17.2633	152.088	142.458	159.558	82.6423	139.104	129.859	246.256	113.398	54.3149	2.36127	204.848	4.61658	131.638	59.7527	57.2355	45.7185	66.5822	52.3944	82.7335	82.8953	167.247	6.47707	133.192	58.139	51.0052	106.817	77.6513	6.68347	58.0595	99.7921
AC074286.1	-5.37575	0	0	2.77682	8.15257	0	9.97077	0	0	1.61298	8.49745	2.4208	0	10.1849	5.6424	1.47113	6.50912	6.54486	3.45266	4.47317	0	4.1989	9.91707	0	1.32509	2.48743	3.91027	10.863	0	17.4338	12.3109	3.55779	10.2017	0	6.53122	9.79151	1.63732	8.07156	1.6254	3.37873	17.2722	3.69979	9.68983	2.68449	1.75111	0	11.1391	0	3.024
AL590822.2	-5.098	0	0	4.32298	9.42097	12.5369	34.8977	10.0938	5.72967	32.2596	22.6599	7.2624	28.6778	6.78995	19.7484	35.3072	15.1879	22.907	13.8106	4.47317	64.1061	0	0	15.456	17.2262	19.8994	37.1476	25.3469	2.36127	21.7923	3.07772	32.0202	18.946	15.7398	2.17707	3.9166	11.4613	26.2326	4.87619	23.6511	2.15902	36.9979	1.93797	16.1069	12.2577	11.9463	0	15.4825	12.096
LINC00924	-5.04564	0	0	5.81822	10.8639	57.9832	219.357	10.0938	1.90989	20.9688	0	4.8416	15.9321	30.5548	205.948	13.2402	39.0547	32.7243	70.204	11.1829	14.2458	75.5803	16.5285	17.1733	14.576	14.9246	33.2373	3.62099	4.72254	37.7733	58.4767	106.734	61.2101	30.0486	23.9478	45.0409	14.7359	159.413	17.8794	62.5066	107.951	33.2981	23.2556	65.7699	63.0398	92.5842	11.1391	139.343	36.288
ADAMTS9-AS2	-4.90451	0	0	6.60632	11.5108	68.953	433.728	90.8439	49.6572	112.909	198.274	142.827	15.9321	47.5296	213.001	47.0762	45.5638	57.2675	172.633	111.829	73.6034	46.1879	16.5285	27.4774	14.576	243.768	50.8335	91.43	47.2254	45.0374	103.104	163.659	78.6987	118.764	34.8332	13.7081	40.9331	119.056	71.5175	261.852	53.9756	11.0994	75.5807	34.8983	133.084	86.611	44.5565	592.207	69.5521
MEG8	-4.75671	5.3224e-182	4.95035e-181	4.74904	9.50574	18.8054	49.8538	105.985	3.81978	20.9688	0	0	9.55927	6.78995	52.1922	17.6536	167.067	0	196.801	0	37.9888	16.7956	6.61138	10.304	22.5266	9.94972	140.77	1.8105	0	106.056	7.6943	71.1559	26.2329	24.3251	6.53122	5.8749	6.5493	32.2862	1.6254	0	8.63609	3.69979	69.7668	9.3957	36.7732	14.9329	24.5061	69.6714	12.096
LEMD1-AS1	-4.74813	0	0	7.22444	11.9726	148.876	142.083	292.719	68.7561	6.45193	28.3248	89.5697	189.592	373.447	286.352	123.575	30.3759	232.342	143.861	380.219	97.3464	50.3869	763.615	70.4107	265.018	251.23	340.193	85.0933	37.7803	23.2451	200.052	234.814	112.218	85.8533	119.739	348.578	281.62	159.413	286.07	199.345	64.7707	351.48	151.161	91.2725	273.172	83.6244	552.501	278.686	287.28
AC017048.3	-4.67615	3.23887e-208	3.69385e-207	5.29574	9.97188	25.0738	97.215	0	11.4593	69.3582	2.83248	0	95.5927	16.9749	8.46361	144.171	0	130.897	26.4704	176.69	11.8715	0	105.782	30.912	70.2299	4.97486	52.7886	154.797	165.289	249.885	87.7151	3.55779	7.28691	8.58533	2.17707	46.9992	9.82394	2.01789	19.5048	207.792	66.9297	14.7991	5.8139	2.68449	17.5111	0	17.8226	11.6119	9.07201
AC069213.1	-4.64318	0	0	4.40781	9.05098	7.83557	7.47808	20.1875	13.3692	8.06491	48.1522	21.7872	41.4235	10.1849	32.4438	30.8938	8.67882	39.2691	9.20708	69.3341	37.9888	0	13.2228	17.1733	39.7527	47.2612	39.1027	12.6735	9.44509	37.7733	10.772	28.4624	7.28691	4.29266	28.302	7.83321	22.9225	14.1252	9.75239	10.1362	12.9541	7.39957	79.4566	14.7647	10.5066	38.8256	4.45565	3.87063	54.4321
AP000442.1	-4.42805	0	0	3.05651	7.48456	4.70134	12.4635	10.0938	15.2791	1.61298	8.49745	4.8416	0	3.39497	7.05301	2.94226	6.50912	3.27243	3.45266	4.47317	0	16.7956	3.30569	3.43467	17.2262	4.97486	1.95513	1.8105	21.2514	5.81128	7.6943	3.55779	11.6591	10.0162	10.8854	17.6247	9.82394	4.03578	6.50159	25.3405	12.9541	0	1.93797	4.02673	8.75553	5.97317	4.45565	15.4825	3.024
CELF2-AS1	-4.38133	5.07355e-171	4.3013e-170	4.07561	8.45695	9.40268	39.8831	5.04688	0	4.83895	2.83248	0	3.18642	44.1347	7.05301	2.94226	2.16971	4.90864	12.6597	2.23658	23.743	0	0	3.43467	1.32509	4.97486	3.91027	34.3994	0	0	0	0	7.28691	1.43089	10.8854	7.83321	8.18662	8.07156	13.0032	16.8937	2.15902	36.9979	1.93797	4.02673	7.00442	2.98659	8.9113	3.87063	6.04801
MEF2C-AS1	-4.27683	0	0	4.79238	9.06921	3.13423	117.157	15.1407	3.81978	14.5168	62.3147	0	6.37285	112.034	74.7619	7.35566	6.50912	9.81729	14.9615	8.94633	4.7486	50.3869	3.30569	6.86934	15.9011	32.3366	9.77567	52.5044	33.0578	45.0374	33.8549	17.789	20.4034	11.4471	10.8854	3.9166	9.82394	36.322	14.6286	5.0681	10.7951	11.0994	27.1315	24.1604	22.7644	5.97317	26.7339	100.636	18.144
AC009061.1	-4.25582	0	0	4.0299	8.28572	17.2382	14.9562	15.1407	1.90989	14.5168	2.83248	0	6.37285	16.9749	19.7484	1.47113	4.33941	4.90864	12.6597	35.7853	21.3687	4.1989	69.4195	8.58667	9.27564	0	11.7308	5.43149	2.36127	30.5092	1.53886	0	8.7443	5.72355	15.2395	9.79151	9.82394	12.1073	27.6318	6.75747	32.3853	11.0994	0	49.663	24.5155	8.95976	20.0504	0	21.168
AC084018.1	-4.2379	0	0	8.33216	12.5701	576.698	413.787	111.031	353.33	311.306	399.38	225.135	168.88	122.219	186.199	211.843	188.764	391.055	475.316	351.144	344.274	46.1879	119.005	286.795	229.241	233.818	1765.49	624.621	33.0578	598.562	380.099	64.0403	231.724	168.845	171.989	274.162	124.437	298.648	362.464	413.895	38.8624	406.976	224.804	72.4811	248.657	271.779	126.986	460.606	69.5521
MIR503HG	-4.18821	7.21686e-224	9.09705e-223	8.53049	12.7187	112.832	615.695	282.626	500.392	156.459	235.096	796.444	117.898	84.8744	286.352	291.284	212.631	369.784	842.448	216.949	301.536	50.3869	105.782	733.302	1009.72	89.5475	3333.5	683.462	99.1734	4250.95	461.658	21.3468	97.6446	81.5606	243.832	193.872	83.5035	238.111	251.937	1520.43	818.27	99.8942	1197.66	771.79	539.34	400.203	40.1008	507.053	36.288
ATP1B3-AS1	-4.18329	2.75683e-197	2.75109e-196	4.26351	8.4468	17.2382	19.9415	20.1875	0	22.5817	2.83248	14.5248	11.1525	3.39497	26.8014	17.6536	10.8485	4.90864	5.75443	2.23658	23.743	4.1989	3.30569	8.58667	10.6007	4.97486	15.6411	19.9154	2.36127	11.6226	6.15544	7.11559	20.4034	4.29266	4.35415	3.9166	45.8451	20.1789	8.12699	50.681	4.31805	3.69979	9.68983	6.71122	5.25332	23.8927	13.3669	0	24.192
AC004466.1	-4.14792	0	0	5.37329	9.52121	25.0738	49.8538	20.1875	84.0352	69.3582	175.614	7.2624	35.0507	57.7146	18.3378	42.6628	6.50912	32.7243	33.3757	24.6024	47.486	146.962	39.6683	36.064	90.1062	164.17	37.1476	57.0306	47.2254	20.3395	36.9327	46.2513	74.3265	75.837	28.302	21.5413	78.5915	34.3041	45.5111	35.4767	4.31805	44.3974	13.5658	25.5026	61.2887	14.9329	40.1008	135.472	15.12
LINC01088	-4.09809	1.16389e-210	1.34338e-209	5.48714	9.58524	14.104	57.3319	15.1407	15.2791	58.0674	116.132	31.4704	30.271	6.78995	46.5498	17.6536	97.6367	3.27243	57.5443	40.2585	23.743	12.5967	85.948	29.1947	2.65018	22.3869	25.4168	19.9154	40.1416	46.4902	32.3161	21.3468	11.6591	82.9915	17.4166	31.3328	6.5493	42.3757	8.12699	175.694	2.15902	11.0994	108.526	37.5828	61.2887	5.97317	11.1391	127.731	3.024
AL136115.1	-4.09347	0	0	3.25133	7.3448	1.56711	27.4196	10.0938	3.81978	11.2909	14.1624	0	20.7118	10.1849	11.2848	8.82679	4.33941	14.7259	3.45266	8.94633	21.3687	4.1989	3.30569	12.0213	1.32509	2.48743	5.8654	18.105	2.36127	2.90564	0	0	2.91477	24.3251	4.35415	5.8749	6.5493	0	1.6254	11.8256	4.31805	7.39957	1.93797	8.05346	1.75111	5.97317	2.22782	0	3.024
NR2F2-AS1	-4.04177	0	0	6.64056	10.6823	78.3557	274.196	267.485	24.8286	40.3246	22.6599	508.368	116.304	81.4794	368.167	33.836	28.2062	55.6313	138.106	4.47317	45.1117	88.177	52.8911	24.0427	113.958	82.0852	86.0259	125.829	33.0578	120.584	55.399	231.257	145.738	34.3413	26.1249	19.583	16.3732	110.984	29.2572	16.8937	194.312	155.391	96.8983	79.1923	87.5553	134.396	46.7843	394.805	96.7681
CHRM3-AS2	-3.99375	2.37329e-180	2.16535e-179	4.06024	8.05399	10.9698	39.8831	65.6095	7.63957	8.06491	0	0	22.305	108.639	16.9272	4.41339	0	14.7259	0	4.47317	42.7374	0	19.8341	10.304	23.8516	0	7.82054	11.7682	0	7.2641	1.53886	0	13.1164	10.0162	15.2395	58.749	21.2852	12.1073	11.3778	0	4.31805	11.0994	21.3176	22.8181	31.5199	8.95976	11.1391	0	0
GDNF-AS1	-3.97568	2.45658e-146	1.681e-145	6.22777	10.2035	109.698	224.342	20.1875	70.666	69.3582	67.9796	19.3664	20.7118	30.5548	156.577	23.5381	15.1879	14.7259	66.7513	8.94633	166.201	4.1989	9.91707	39.4987	21.2015	14.9246	172.052	6.33673	7.08381	23.2451	27.6995	42.6935	20.4034	814.175	363.571	90.0819	32.7465	62.5546	1475.86	27.0299	241.811	7.39957	29.0695	10.7379	161.102	8.95976	22.2782	19.3532	39.312
ADAMTS9-AS1	-3.94435	4.52911e-199	4.71618e-198	7.62229	11.5666	184.919	468.626	116.078	43.9275	85.488	1065.01	140.406	14.3389	81.4794	890.089	67.6721	132.352	55.6313	2902.53	174.454	102.095	172.155	52.8911	65.2587	56.9789	144.271	332.373	7.24198	9.44509	153.999	160.042	71.1559	400.78	80.1297	37.0103	17.6247	234.137	556.938	102.4	1015.31	6.47707	59.1966	23.2556	87.2458	187.368	128.423	109.163	534.148	72.5761
AC007292.3	-3.94336	0	0	2.38574	6.3291	9.40268	7.47808	15.1407	0	1.61298	0	2.4208	4.77964	0	4.2318	10.2979	2.16971	4.90864	9.20708	0	4.7486	16.7956	9.91707	6.86934	10.6007	0	3.91027	4.52624	4.72254	2.90564	4.61658	7.11559	11.6591	2.86178	0	11.7498	4.91197	4.03578	6.50159	15.2043	0	7.39957	1.93797	5.36897	3.50221	0	0	0	3.024
AC117395.1	-3.81392	0	0	3.78793	7.60185	31.3423	4.98538	10.0938	9.54946	8.06491	5.66497	7.2624	20.7118	3.39497	8.46361	13.2402	4.33941	17.9984	14.9615	15.6561	7.12291	8.39781	6.61138	25.76	6.62546	0	17.5962	5.43149	0	29.0564	15.3886	3.55779	2.91477	22.8942	2.17707	0	9.82394	2.01789	21.1302	21.9618	10.7951	7.39957	11.6278	10.7379	29.7688	8.95976	2.22782	42.577	6.04801
AP000350.5	-3.81242	5.27738e-178	4.68123e-177	4.48551	8.29793	6.26845	12.4635	10.0938	110.774	16.1298	36.8223	41.1536	28.6778	23.7648	23.9802	17.6536	17.3576	3.27243	35.6774	11.1829	18.9944	33.5912	13.2228	10.304	55.6538	14.9246	29.327	21.7259	63.7543	72.641	41.5492	0	7.28691	81.5606	32.6561	5.8749	9.82394	14.1252	22.7556	35.4767	19.4312	11.0994	21.3176	5.36897	14.0088	44.7988	2.22782	11.6119	3.024
ZSWIM8-AS1	-3.79295	0	0	3.55304	7.34599	12.5369	9.97077	20.1875	1.90989	3.22596	0	4.8416	14.3389	3.39497	8.46361	8.82679	10.8485	4.90864	6.90531	6.70975	18.9944	4.1989	0	6.86934	56.9789	32.3366	5.8654	22.6312	4.72254	17.4338	7.6943	3.55779	8.7443	5.72355	13.0624	11.7498	3.27465	22.1968	17.8794	13.5149	0	18.4989	11.6278	6.71122	1.75111	5.97317	2.22782	0	21.168
AC131097.3	-3.76407	6.7693e-246	9.39853e-245	4.12169	7.88576	37.6107	4.98538	5.04688	3.81978	14.5168	0	0	6.37285	20.3698	25.3908	26.4804	0	21.2708	46.0354	2.23658	4.7486	8.39781	0	5.152	13.2509	0	0	83.2828	0	0	66.171	0	8.7443	5.72355	26.1249	21.5413	36.0211	14.1252	14.6286	1.68937	2.15902	29.5983	5.8139	65.7699	0	23.8927	8.9113	0	6.04801
AC007620.3	-3.74141	0	0	4.05544	7.79685	18.8054	19.9415	10.0938	5.72967	77.4231	172.782	19.3664	33.4574	3.39497	9.87421	61.7875	17.3576	22.907	23.0177	4.47317	16.6201	12.5967	3.30569	12.0213	11.9258	14.9246	3.91027	12.6735	9.44509	11.6226	7.6943	17.789	17.4886	11.4471	13.0624	7.83321	13.0986	18.161	21.1302	13.5149	6.47707	25.8985	15.5037	10.7379	12.2577	5.97317	0	7.74127	9.07201
AC137932.1	-3.72418	0	0	5.96596	9.69014	98.7281	72.2881	40.3751	49.6572	67.7452	22.6599	31.4704	30.271	95.0593	76.1725	64.7298	45.5638	57.2675	75.9584	51.4414	113.966	58.7847	33.0569	68.6934	106.007	64.6732	156.411	55.2201	18.8902	76.9995	30.7772	53.3669	55.3805	35.7722	23.9478	78.3321	36.0211	90.805	42.2603	62.5066	8.63609	107.294	25.1936	36.2406	40.2754	41.8122	91.3408	23.2238	15.12
AC141586.5	-3.62438	0	0	3.93353	7.55791	14.104	24.9269	10.0938	5.72967	16.1298	0	14.5248	14.3389	10.1849	11.2848	4.41339	8.67882	19.6346	13.8106	11.1829	11.8715	8.39781	9.91707	17.1733	27.8269	4.97486	27.3719	17.1997	0	17.4338	4.61658	3.55779	20.4034	10.0162	2.17707	3.9166	14.7359	6.05367	11.3778	13.5149	2.15902	11.0994	9.68983	4.02673	5.25332	20.9061	24.5061	0	15.12
TRHDE-AS1	-3.57737	7.47783e-67	2.28874e-66	7.78231	11.3597	53.2819	34.8977	20.1875	414.446	77.4231	50.9847	116.198	197.558	3.39497	5.6424	38.2494	13.0182	40.9054	8.0562	11.1829	641.061	8.39781	13.2228	3.43467	2.65018	111.934	11.7308	0	741.439	85.7164	21.5441	24.9046	20.4034	30.0486	2.17707	1.9583	36.0211	6.05367	0	1.68937	101.474	329.281	91.0844	2.68449	21.0133	14.9329	11.1391	27.0944	24.192
FAM13A-AS1	-3.57335	0	0	6.65849	10.2318	84.6241	64.81	111.031	112.684	72.5842	62.3147	45.9952	167.287	142.589	98.7421	267.746	60.7517	233.979	55.2425	26.839	83.1006	121.768	23.1398	135.669	104.682	72.1355	95.8016	187.386	21.2514	58.1128	124.648	35.5779	90.3577	178.861	52.2498	88.1236	73.6796	60.5367	95.8985	157.111	10.7951	188.689	112.402	159.727	85.8041	101.544	89.113	116.119	39.312
MIR497HG	-3.53018	0	0	7.05199	10.5822	238.201	334.021	95.8908	139.422	146.781	127.462	203.347	52.576	61.1095	311.743	39.7206	60.7517	142.351	55.2425	143.141	40.3631	226.741	82.6423	15.456	27.8269	17.412	56.6989	43.4519	240.85	53.7543	213.902	96.0605	201.119	38.634	117.562	70.4988	36.0211	86.7693	170.667	194.277	144.655	181.289	98.8362	102.01	115.573	44.7988	372.047	166.437	90.7201
LINC00092	-3.46298	5.2054e-132	3.11674e-131	5.75082	9.2138	202.158	196.923	30.2813	55.3869	40.3246	0	7.2624	1.59321	54.3196	53.6028	20.5958	8.67882	32.7243	33.3757	20.1293	30.8659	67.1825	3.30569	10.304	41.0778	4.97486	33.2373	28.0627	4.72254	18.8867	35.3938	1234.55	46.6362	2.86178	54.4268	17.6247	52.3944	24.2147	4.87619	8.44684	170.563	151.691	0	259.053	10.5066	71.6781	4.45565	65.8008	78.6241
AC027601.1	-3.45356	4.00849e-76	1.34742e-75	4.10735	7.56091	3.13423	7.47808	55.5157	0	1.61298	0	0	7.96606	0	1.4106	5.88453	2.16971	9.81729	18.4142	4.47317	18.9944	12.5967	0	6.86934	290.195	208.944	121.218	34.3994	2.36127	11.6226	1.53886	3.55779	5.82953	4.29266	2.17707	1.9583	0	4.03578	0	11.8256	4.31805	0	34.8834	179.861	0	11.9463	2.22782	0	30.24
AC090587.2	-3.44517	0	0	4.48659	7.93176	6.26845	47.3611	5.04688	17.189	9.67789	2.83248	2.4208	30.271	23.7648	5.6424	5.88453	15.1879	14.7259	14.9615	20.1293	11.8715	12.5967	3.30569	13.7387	7.95055	2.48743	31.2822	17.1997	28.3353	20.3395	7.6943	3.55779	7.28691	5.72355	17.4166	9.79151	22.9225	4.03578	9.75239	5.0681	30.2263	18.4989	21.3176	20.1336	3.50221	32.8525	73.5182	0	15.12
XIST	-3.40691	1.79e-145	1.21618e-144	12.8496	16.2565	15608.4	9813.73	1524.16	462.194	1037.15	152.954	79.8864	5091.91	7625.11	6669.32	13852.2	232.158	15051.5	928.764	22173.5	13737.7	4639.79	99.1707	8007.93	19987.7	146.758	1280.61	1652.98	151.121	11449.7	400.104	587.036	1849.42	8364.97	14218.5	3983.18	26077.7	22231.1	3965.97	11320.5	598.049	22942.4	5782.89	869.774	1358.86	26703.1	14534.3	7145.19	7191.08
AC139100.2	-3.37341	1.86504e-268	2.88179e-267	5.48628	8.8597	156.711	44.8685	80.7501	45.8374	77.4231	70.8121	43.5744	65.3217	54.3196	86.0467	50.0185	180.086	9.81729	59.846	15.6561	54.6089	67.1825	49.5854	32.6294	63.6044	42.2863	43.013	14.484	37.7803	55.2072	52.3213	32.0202	72.8691	38.634	28.302	11.7498	27.8345	22.1968	66.6413	48.9917	21.5902	51.797	11.6278	32.2138	82.3019	2.98659	28.9617	42.577	57.4561
GATA6-AS1	-3.31026	3.19545e-123	1.71019e-122	8.36487	11.6751	81.4899	296.63	70.6564	0	912.948	0	1730.87	1021.25	33.9497	56.424	101.508	301.589	60.5399	14.9615	71.5707	49.8603	50.3869	42.974	408.726	51.6786	22.3869	621.733	299.637	857.141	178.697	1043.35	7.11559	16.0312	35.7722	835.996	203.663	561.602	169.503	60.1397	598.036	1001.79	347.78	23.2556	292.609	148.844	958.695	42.3287	445.123	317.52
AC006272.1	-3.26795	2.14646e-178	1.92178e-177	2.62842	5.89637	7.83557	2.49269	5.04688	0	11.2909	0	0	0	6.78995	1.4106	4.41339	0	24.5432	1.15089	0	4.7486	0	0	3.43467	0	0	1.95513	9.05248	0	0	0	0	20.4034	14.3089	4.35415	7.83321	8.18662	6.05367	1.6254	3.37873	4.31805	0	0	12.0802	1.75111	2.98659	0	0	0
CCDC39	-3.26243	1.70686e-222	2.09638e-221	8.43681	11.6992	398.047	154.547	131.219	99.3144	120.974	869.573	82.3073	379.184	258.018	191.842	888.563	789.773	402.509	714.7	201.293	370.391	46.1879	76.0309	475.702	223.94	119.397	179.872	281.532	87.367	148.188	78.4819	42.6935	346.857	72.9753	407.113	82.2487	288.169	129.145	204.8	594.657	60.4526	443.974	1767.42	126.171	600.629	223.994	69.0626	54.1889	653.185
AL590822.1	-3.19406	2.57573e-217	3.08444e-216	3.78544	6.9795	17.2382	7.47808	15.1407	0	14.5168	22.6599	21.7872	68.5081	10.1849	60.6559	22.067	10.8485	6.54486	5.75443	4.47317	23.743	0	6.61138	1.71733	22.5266	9.94972	1.95513	19.0102	4.72254	5.81128	0	35.5779	0	131.642	2.17707	33.2911	4.91197	30.2683	21.1302	25.3405	15.1132	0	3.87593	10.7379	3.50221	32.8525	0	54.1889	9.07201
LINC01018	-3.17896	1.00753e-117	5.24571e-117	7.65922	10.8382	385.51	353.962	30.2813	78.3055	33.8726	14.1624	4.8416	116.304	13.5799	795.579	2108.13	8.67882	3.27243	317.644	89.4633	49.8603	776.797	33.0569	6.86934	51.6786	52.236	209.199	20.8207	101.535	42.1318	43.0881	277.508	234.639	94.4386	1349.79	48.9575	162.095	157.395	89.3969	18.583	200.789	73.9957	40.6973	128.855	180.364	89.5976	93.5686	270.944	272.16
AC027763.2	-3.15553	6.05101e-217	7.15663e-216	5.85416	9.00969	45.4463	17.4488	5.04688	93.5847	100.005	19.8274	33.8912	52.576	40.7397	8.46361	66.2009	8.67882	57.2675	14.9615	13.4195	90.2235	0	3.30569	85.8667	54.3288	2.48743	7.82054	85.0933	35.4191	11.6226	86.1762	10.6734	20.4034	8.58533	17.4166	33.2911	63.8556	44.3936	32.508	72.6428	0	103.594	21.3176	479.181	70.0442	20.9061	207.188	96.7659	51.408
AC009093.1	-3.08307	1.00266e-161	7.80937e-161	5.18428	8.26735	34.4765	104.693	35.3282	19.0989	9.67789	16.9949	7.2624	38.2371	33.9497	28.212	5.88453	2.16971	3.27243	32.2248	2.23658	35.6145	4.1989	0	17.1733	11.9258	24.8743	21.5065	16.2945	0	56.66	26.1606	32.0202	153.025	17.1707	15.2395	19.583	26.1972	28.2505	8.12699	11.8256	19.4312	22.1987	7.75186	13.4224	24.5155	11.9463	22.2782	15.4825	3.024
LINC00222	-3.07922	2.37382e-179	2.14539e-178	3.46873	6.54795	0	24.9269	5.04688	7.63957	19.3558	8.49745	26.6288	7.96606	6.78995	9.87421	17.6536	4.33941	6.54486	5.75443	2.23658	14.2458	20.9945	0	6.86934	1.32509	9.94972	15.6411	15.3892	7.08381	18.8867	4.61658	0	2.91477	8.58533	0	5.8749	9.82394	12.1073	3.2508	35.4767	4.31805	7.39957	0	1.34224	12.2577	2.98659	0	0	9.07201
RRN3P2	-3.07586	0	0	6.59939	9.67525	50.1476	109.678	131.219	66.8462	83.8751	127.462	45.9952	108.338	142.589	214.411	22.067	36.885	63.8124	161.124	107.356	40.3631	50.3869	89.2537	73.8454	49.0284	77.1103	44.9681	80.567	14.1676	26.1508	33.8549	46.2513	75.7839	65.8208	52.2498	113.581	99.8768	94.8408	50.3873	285.503	94.997	11.0994	71.7047	53.6897	140.088	74.6647	73.5182	181.92	30.24
AC009120.5	-3.06699	0	0	4.00872	7.07571	29.7752	14.9562	30.2813	21.0088	4.83895	11.3299	9.68321	23.8982	27.1598	21.159	17.6536	17.3576	14.7259	27.6212	20.1293	40.3631	20.9945	33.0569	20.608	17.2262	24.8743	21.5065	18.105	2.36127	23.2451	23.0829	24.9046	14.5738	22.8942	45.7185	21.5413	21.2852	26.2326	13.0032	30.4086	2.15902	18.4989	13.5658	4.02673	24.5155	8.95976	17.8226	15.4825	15.12
CASC15	-3.05029	1.14231e-211	1.33456e-210	8.20612	11.2564	669.157	658.071	474.407	234.917	170.976	158.619	12.104	176.847	200.303	338.544	88.2679	32.5456	89.9918	255.496	471.919	567.458	109.172	152.062	207.798	63.6044	544.747	209.199	53.4096	66.1156	260.055	103.104	352.222	163.227	130.211	326.561	168.414	189.93	217.932	37.3841	99.6727	144.655	36.9979	567.824	103.353	320.452	158.289	184.909	143.213	157.248
SH3BP5-AS1	-3.0108	0	0	9.97561	12.9864	1156.53	904.847	746.939	1132.57	1011.34	317.238	1474.27	1400.43	916.643	964.851	2581.84	804.961	530.134	371.736	961.731	978.212	226.741	383.46	2302.95	1576.86	1644.19	467.277	1921.84	425.029	691.542	594	526.554	633.961	782.695	1195.21	840.111	528.856	885.854	1024	3691.27	528.961	2134.78	583.328	1217.41	896.566	1114	710.676	549.63	396.144
LINC00342	-2.99314	0	0	9.30485	12.298	1343.02	471.119	459.266	473.653	1164.57	744.943	648.775	2195.45	787.634	545.903	991.543	594.499	512.135	539.765	514.414	1400.84	327.515	548.745	844.929	852.034	825.827	441.86	2643.32	170.012	581.128	575.534	224.141	421.184	1282.08	585.633	440.618	677.852	490.347	711.924	461.197	360.557	725.158	273.253	508.71	1399.13	430.069	325.262	336.745	601.777
NEAT1	-2.98597	1.75984e-207	1.96038e-206	15.4151	18.401	36369.6	30066.9	43504.1	26452	58680.3	9772.07	19877.2	49115.5	27733.5	118606	116303	10327.8	36649.6	4488.45	28109.4	64711.6	21620.2	43202.1	73895.2	111954	20842.2	2232.76	64884.5	19893.7	13352.9	45625.7	34613.8	36806.2	79143.8	23512.4	51315.3	179755	11324.4	21679.6	36385.6	13288.8	24296.5	5215.07	10825.2	22657.5	6238.98	29556.6	10098.5	37905.9
AC107021.1	-2.9825	6.39673e-138	4.03162e-137	2.89289	5.87539	10.9698	4.98538	10.0938	0	1.61298	2.83248	0	7.96606	0	1.4106	2.94226	8.67882	11.4535	1.15089	0	18.9944	8.39781	0	1.71733	0	2.48743	1.95513	0.905248	7.08381	0	0	32.0202	1.45738	1.43089	4.35415	7.83321	14.7359	4.03578	0	5.0681	0	0	0	8.05346	0	5.97317	0	0	6.04801
AC005224.2	-2.92447	6.56623e-127	3.65724e-126	3.50642	6.43088	31.3423	7.47808	60.5626	0	4.83895	2.83248	0	19.1185	16.9749	12.6954	7.35566	6.50912	13.0897	19.565	6.70975	33.2402	8.39781	3.30569	34.3467	17.2262	0	0	4.52624	0	1.45282	3.07772	32.0202	21.8607	17.1707	8.70829	19.583	24.5599	6.05367	1.6254	5.0681	0	0	0	26.8449	12.2577	0	11.1391	0	6.04801
ACTA2-AS1	-2.89275	7.8135e-94	3.11889e-93	8.03335	10.9261	492.074	850.008	888.252	152.791	841.977	96.3045	38.7328	15.9321	247.833	376.631	39.7206	99.8064	27.8156	75.9584	49.2048	351.397	83.9781	9.91707	60.1067	71.5549	79.5978	91.8913	39.8309	16.5289	371.922	69.2487	245.488	135.537	120.195	45.7185	99.8734	130.986	226.004	81.2699	8.44684	71.2478	33.2981	38.7593	65.7699	197.875	158.289	73.5182	344.486	30.24
AC016747.3	-2.8489	0	0	6.08174	8.93065	153.577	67.3027	136.266	57.2967	58.0674	76.4771	84.7281	109.932	64.5045	169.272	55.903	39.0547	68.721	47.1863	38.0219	106.844	41.989	29.7512	63.5414	98.0568	97.0098	62.5643	57.0306	0	40.679	60.0156	138.754	122.42	85.8533	56.6039	84.207	55.669	50.4472	60.1397	65.8853	4.31805	110.994	56.201	72.4811	124.328	56.7452	26.7339	50.3182	33.264
MORF4L2-AS1	-2.83781	2.05734e-277	3.34056e-276	6.79625	9.63406	136.339	42.3758	45.422	13.3692	95.1659	133.127	65.3616	82.847	95.0593	118.491	73.5566	71.6003	117.807	159.973	109.593	40.3631	12.5967	145.45	56.6721	168.287	67.1606	230.706	116.777	56.6705	55.2072	133.881	53.3669	126.792	80.1297	180.697	154.706	124.437	113.002	99.1493	331.116	101.474	136.892	118.216	135.567	98.0619	191.142	82.4295	96.7659	160.272
RAMP2-AS1	-2.83444	9.90143e-104	4.45332e-103	7.20961	10.0441	189.621	77.2735	30.2813	40.1077	37.0986	113.299	169.456	39.8303	30.5548	163.63	150.055	509.881	22.907	284.269	131.958	9.49721	46.1879	330.569	22.3254	35.7775	375.602	291.315	10.863	4.72254	88.622	15.3886	462.513	55.3805	27.1869	26.1249	41.1243	39.2958	359.184	24.381	84.4684	207.266	22.1987	50.3871	56.3742	171.608	316.578	80.2017	38.7063	111.888
LINC00115	-2.81301	0	0	6.86589	9.6789	76.7886	92.2296	35.3282	74.4858	180.654	226.599	96.8321	235.795	115.429	227.107	73.5566	149.71	109.626	43.7336	76.0438	185.196	50.3869	119.005	104.757	121.908	44.7737	86.0259	160.229	101.535	200.489	104.643	17.789	85.9856	204.617	167.635	43.0826	72.0422	100.894	45.5111	62.5066	267.719	96.1944	58.139	202.679	133.084	47.7854	122.53	77.4127	36.288
SOCS2-AS1	-2.81228	4.90402e-123	2.61003e-122	6.17095	8.98323	145.742	129.62	25.2344	7.63957	38.7116	11.3299	7.2624	23.8982	47.5296	36.6756	41.1917	34.7153	34.3605	155.369	17.8927	42.7374	71.3814	13.2228	180.32	21.2015	24.8743	58.654	32.5889	66.1156	29.0564	120.031	35.5779	59.7527	40.0649	572.57	46.9992	88.4155	16.1431	9.75239	20.2724	90.679	59.1966	17.4417	24.1604	75.2975	107.517	31.1895	30.9651	18.144
DBH-AS1	-2.77718	1.67125e-142	1.08915e-141	6.22612	9.0033	147.309	114.664	126.172	57.2967	106.457	28.3248	94.4113	144.982	458.321	132.597	170.651	39.0547	85.0832	154.219	120.776	78.352	16.7956	9.91707	8.58667	99.3819	139.296	72.34	99.5772	30.6965	106.056	64.6322	67.5981	8.7443	2.86178	111.031	48.9575	99.8768	121.073	45.5111	5.0681	73.4068	29.5983	131.782	71.1389	94.5597	164.262	13.3669	54.1889	78.6241
LINC00894	-2.77549	3.78606e-242	5.1815e-241	8.9314	11.7069	465.433	336.513	186.735	97.4045	229.043	186.944	225.135	1153.49	600.91	1142.59	795.882	279.892	451.595	538.614	281.81	731.285	285.525	224.787	449.942	719.525	442.763	496.604	795.713	195.986	273.13	972.56	135.196	393.493	1071.73	426.706	217.371	537.042	187.664	221.054	778.798	94.997	447.674	271.315	1114.06	290.683	400.203	688.398	298.039	272.16
LINC00574	-2.77433	7.12991e-106	3.2526e-105	3.68214	6.45647	15.6711	27.4196	10.0938	19.0989	20.9688	5.66497	0	0	0	5.6424	4.41339	54.2426	4.90864	64.4496	6.70975	4.7486	12.5967	6.61138	27.4774	1.32509	4.97486	3.91027	15.3892	0	11.6226	3.07772	14.2312	2.91477	7.15444	6.53122	15.6664	0	26.2326	22.7556	10.1362	19.4312	0	5.8139	5.36897	10.5066	38.8256	11.1391	0	0
TMEM72-AS1	-2.64432	1.52617e-152	1.10763e-151	4.59762	7.24194	26.6409	17.4488	40.3751	9.54946	11.2909	36.8223	55.6784	44.6099	3.39497	9.87421	16.1824	47.7335	16.3621	72.5058	78.2804	4.7486	4.1989	59.5024	17.1733	6.62546	52.236	56.6989	38.0204	7.08381	27.6036	40.0104	42.6935	11.6591	14.3089	4.35415	35.2494	26.1972	6.05367	56.8889	69.2641	28.0673	11.0994	15.5037	24.1604	29.7688	44.7988	4.45565	19.3532	21.168
ADORA2A-AS1	-2.62294	6.04938e-147	4.26126e-146	4.33018	6.95312	23.5067	49.8538	0	63.0264	9.67789	25.4924	31.4704	35.0507	10.1849	23.9802	14.7113	8.67882	13.0897	16.1124	13.4195	14.2458	25.1934	3.30569	66.9761	13.2509	7.46229	13.6859	51.5991	2.36127	87.1692	4.61658	14.2312	17.4886	4.29266	8.70829	15.6664	16.3732	16.1431	1.6254	10.1362	21.5902	22.1987	7.75186	9.3957	7.00442	17.9195	0	0	6.04801
AC092171.4	-2.60875	1.03598e-248	1.48129e-247	6.54651	9.15526	65.8188	77.2735	55.5157	99.3144	3.22596	110.467	152.51	89.2199	186.724	76.1725	47.0762	158.388	163.621	26.4704	120.776	64.1061	16.7956	109.088	228.406	106.007	141.784	44.9681	166.566	37.7803	169.98	147.731	53.3669	100.559	127.349	113.208	46.9992	36.0211	121.073	120.279	28.7192	66.9297	81.3953	127.906	61.7432	64.7909	47.7854	247.289	81.2833	84.6721
AC127496.1	-2.59915	2.97084e-124	1.61708e-123	4.29668	6.89583	26.6409	54.8392	20.1875	19.0989	4.83895	45.3198	4.8416	49.3896	13.5799	8.46361	5.88453	19.5273	9.81729	20.7159	6.70975	16.6201	16.7956	3.30569	6.86934	14.576	27.3617	84.0708	36.2099	18.8902	8.71692	7.6943	17.789	34.9772	31.4795	2.17707	74.4154	26.1972	6.05367	9.75239	6.75747	25.9083	7.39957	5.8139	20.1336	28.0177	17.9195	11.1391	0	48.384
LINC00893	-2.59669	3.43876e-220	4.17004e-219	8.74868	11.3454	463.866	219.357	171.594	116.503	711.325	141.624	346.175	925.656	617.885	1447.28	978.303	423.092	456.504	338.36	158.797	446.369	100.774	112.393	647.435	759.278	300.979	166.186	867.227	120.425	409.695	694.026	24.9046	295.849	685.395	228.593	368.161	510.845	203.807	264.94	424.031	159.768	99.8942	405.035	761.052	381.741	259.833	298.529	228.367	193.536
NADK2-AS1	-2.58262	4.78786e-127	2.68232e-126	3.5887	6.17132	12.5369	14.9562	5.04688	3.81978	9.67789	0	14.5248	0	3.39497	2.8212	35.3072	4.33941	4.90864	10.358	2.23658	18.9944	0	6.61138	3.43467	14.576	2.48743	15.6411	3.62099	7.08381	4.35846	1.53886	10.6734	7.28691	1.43089	6.53122	13.7081	9.82394	0	17.8794	21.9618	2.15902	7.39957	3.87593	12.0802	7.00442	35.839	17.8226	15.4825	3.024
LINC00702	-2.54002	9.84132e-48	2.39898e-47	6.87359	9.41361	76.7886	251.762	449.173	47.7473	214.527	50.9847	2.4208	33.4574	81.4794	22.5696	11.7691	28.2062	9.81729	33.3757	0	106.844	20.9945	23.1398	6.86934	17.2262	0	19.5513	4.52624	11.8064	58.1128	16.9275	32.0202	32.0624	17.1707	26.1249	17.6247	122.799	24.2147	8.12699	47.3023	17.2722	25.8985	23.2556	41.6095	19.2622	53.7586	11.1391	11.6119	21.168
GRTP1-AS1	-2.53799	2.28081e-142	1.47636e-141	4.66428	7.20227	21.9396	49.8538	15.1407	1.90989	1.61298	11.3299	14.5248	28.6778	27.1598	56.424	23.5381	19.5273	9.81729	28.7721	24.6024	9.49721	16.7956	26.4455	17.1733	15.9011	9.94972	21.5065	28.0627	0	29.0564	52.3213	24.9046	30.605	14.3089	21.7707	9.79151	6.5493	62.5546	27.6318	21.9618	2.15902	25.8985	38.7593	24.1604	43.7776	2.98659	73.5182	77.4127	21.168
SPATA41	-2.52775	6.7654e-168	5.58728e-167	5.79725	8.325	94.0268	32.405	10.0938	11.4593	209.688	118.964	38.7328	41.4235	40.7397	56.424	60.3164	49.9032	39.2691	77.1093	13.4195	23.743	88.177	42.974	24.0427	108.658	32.3366	80.1605	34.3994	146.399	47.9431	29.2384	135.196	46.6362	100.162	63.1351	13.7081	19.6479	104.93	21.1302	8.44684	51.8165	44.3974	17.4417	73.8234	87.5553	146.343	49.0121	89.0246	39.312
LINC00926	-2.51453	1.63817e-203	1.78338e-202	6.87271	9.38724	117.534	139.591	45.422	51.5671	217.753	39.6548	36.312	81.2538	258.018	177.736	22.067	112.825	94.9004	39.1301	8.94633	106.844	37.7901	13.2228	96.1708	108.658	44.7737	89.9362	81.4723	42.5029	162.716	67.7099	21.3468	113.676	61.5282	254.718	82.2487	72.0422	66.5904	56.8889	152.043	25.9083	110.994	42.6352	63.0854	131.333	77.6513	40.1008	104.507	42.336
MIR22HG	-2.5115	5.49503e-108	2.59322e-107	10.2267	12.7382	647.218	1677.58	1867.35	779.236	1874.29	271.919	288.075	853.962	797.819	417.538	1371.09	538.087	670.848	417.771	187.873	1837.71	382.1	181.813	740.171	535.337	1039.75	248.302	630.052	1277.45	868.786	774.047	394.915	705.373	530.859	570.393	855.778	1796.14	813.21	947.607	567.627	952.129	517.97	742.241	1738.2	870.299	594.331	1236.44	363.84	441.504
FAM106A	-2.48547	1.05991e-52	2.72955e-52	4.82761	7.31308	17.2382	0	20.1875	5.72967	25.8077	14.1624	4.8416	4.77964	3.39497	5.6424	7.35566	71.6003	8.18107	1.15089	0	4.7486	0	59.5024	91.0188	22.5266	39.7989	148.59	16.2945	0	7.2641	4.61658	3.55779	147.196	118.764	6.53122	7.83321	3.27465	2.01789	14.6286	10.1362	6.47707	140.592	7.75186	14.7647	0	2.98659	84.6573	0	0
RBPMS-AS1	-2.42458	2.19652e-109	1.0469e-108	6.42178	8.84636	81.4899	64.81	10.0938	72.5759	67.7452	5.66497	169.456	47.7964	115.429	36.6756	50.0185	15.1879	60.5399	20.7159	24.6024	4.7486	184.752	33.0569	269.622	227.916	124.372	13.6859	139.408	120.425	17.4338	106.181	67.5981	112.218	94.4386	150.218	15.6664	42.5704	78.6977	19.5048	3.37873	64.7707	214.588	44.5732	92.6148	8.75553	41.8122	86.8852	96.7659	78.6241
MRPL23-AS1	-2.38736	2.18238e-66	6.63721e-66	6.51373	8.9011	0	12.4635	55.5157	156.611	30.6467	16.9949	50.8368	186.406	6.78995	1.4106	52.9607	260.365	194.71	62.1478	118.539	40.3631	0	59.5024	58.3894	119.258	77.1103	109.488	152.082	14.1676	108.962	155.425	17.789	125.335	38.634	0	39.166	93.3275	117.038	22.7556	79.4003	12.9541	25.8985	34.8834	60.4009	29.7688	191.142	256.2	96.7659	12.096
PSMD6-AS2	-2.38295	1.73386e-184	1.62847e-183	6.06788	8.45083	108.131	127.127	105.985	17.189	87.101	22.6599	7.2624	35.0507	67.8995	77.5831	69.1432	36.885	49.0864	46.0354	33.5488	64.1061	33.5912	13.2228	82.4321	84.8059	77.1103	58.654	70.6093	25.974	24.6979	78.4819	60.4825	49.551	65.8208	32.6561	84.207	80.2289	52.4651	183.67	211.171	38.8624	103.594	23.2556	49.663	52.5332	29.8659	28.9617	77.4127	51.408
AC105020.1	-2.36028	5.69639e-135	3.49817e-134	7.11388	9.47416	92.4597	236.806	55.5157	40.1077	229.043	93.472	152.51	132.237	156.169	239.802	155.94	10.8485	58.9037	108.183	116.302	206.564	96.5748	109.088	78.9974	287.545	119.397	82.1157	280.627	28.3353	142.376	103.104	35.5779	122.42	150.243	124.093	95.9568	76.9542	153.36	198.299	189.209	30.2263	558.668	40.6973	63.0854	185.617	65.7049	64.6069	205.144	123.984
WARS2-IT1	-2.34342	1.66684e-126	9.17718e-126	3.9886	6.33202	21.9396	67.3027	25.2344	3.81978	14.5168	2.83248	4.8416	15.9321	13.5799	36.6756	22.067	13.0182	3.27243	12.6597	6.70975	21.3687	16.7956	9.91707	51.52	11.9258	7.46229	13.6859	4.52624	2.36127	13.0754	16.9275	28.4624	23.3181	12.878	4.35415	13.7081	19.6479	12.1073	37.3841	18.583	2.15902	14.7991	9.68983	9.3957	12.2577	5.97317	13.3669	0	6.04801
JAZF1-AS1	-2.32405	4.33269e-71	1.39755e-70	5.03357	7.35762	4.70134	12.4635	5.04688	15.2791	43.5505	31.1573	26.6288	7.96606	3.39497	64.8877	4.41339	0	39.2691	13.8106	84.9902	11.8715	29.3923	13.2228	22.3254	5.30037	24.8743	0	200.06	77.922	36.3205	32.3161	14.2312	10.2017	1.43089	17.4166	105.748	36.0211	4.03578	81.2699	422.342	166.245	3.69979	13.5658	59.0587	47.2798	20.9061	15.5948	30.9651	6.04801
FLNB-AS1	-2.29232	4.23962e-160	3.27545e-159	6.94506	9.23739	128.503	251.762	50.4688	42.0176	95.1659	31.1573	70.2032	74.881	44.1347	100.153	179.478	52.0729	35.9967	57.5443	152.088	123.464	25.1934	23.1398	70.4107	55.6538	67.1606	211.155	90.5248	59.0318	59.5656	132.342	49.8091	183.63	38.634	58.781	82.2487	273.433	84.7514	152.787	292.261	56.1346	369.979	40.6973	46.9785	21.0133	98.5574	60.1513	108.378	60.4801
WDFY3-AS2	-2.25967	2.59189e-238	3.49723e-237	8.17453	10.4342	274.245	256.747	307.86	332.321	150.007	515.512	399.432	156.135	237.648	262.372	213.314	247.346	271.612	608.818	559.146	180.447	239.338	337.18	317.707	95.4066	261.18	140.77	198.249	174.734	623.26	189.28	583.478	106.389	178.861	394.05	201.705	165.37	115.02	193.422	680.815	170.563	233.086	203.486	114.091	248.657	131.41	394.325	313.521	120.96
AL512652.1	-2.2437	3.00182e-121	1.58881e-120	3.6476	5.8913	12.5369	2.49269	0	26.7385	4.83895	0	31.4704	14.3389	20.3698	21.159	13.2402	19.5273	40.9054	18.4142	8.94633	0	8.39781	3.30569	5.152	21.2015	7.46229	17.5962	4.52624	0	13.0754	15.3886	3.55779	21.8607	71.5444	32.6561	7.83321	21.2852	30.2683	4.87619	18.583	8.63609	11.0994	29.0695	9.3957	19.2622	14.9329	2.22782	7.74127	0
CACNA1G-AS1	-2.2276	2.17361e-59	6.14253e-59	4.2663	6.49391	9.40268	34.8977	0	26.7385	17.7428	16.9949	7.2624	17.5253	3.39497	9.87421	11.7691	0	9.81729	31.0739	0	4.7486	0	6.61138	0	0	44.7737	0	3.62099	9.44509	188.867	16.9275	49.8091	13.1164	8.58533	10.8854	5.8749	4.91197	4.03578	8.12699	30.4086	2.15902	22.1987	29.0695	5.36897	40.2754	86.611	2.22782	27.0944	12.096
RBFADN	-2.22135	1.0023e-154	7.44342e-154	7.1921	9.41345	415.285	124.635	141.313	59.2066	312.919	8.49745	213.031	234.202	308.943	183.378	166.238	93.2973	147.259	241.686	127.485	315.782	180.553	138.839	228.406	75.5302	139.296	189.648	220.88	75.5607	267.319	235.446	124.523	201.119	130.211	82.7288	99.8734	121.162	139.234	357.587	248.337	92.838	488.372	81.3946	312.743	204.879	26.8793	98.0243	232.238	148.176
TTC3-AS1	-2.20847	4.80158e-98	2.04441e-97	3.18508	5.39355	21.9396	14.9562	10.0938	5.72967	12.9039	16.9949	9.68321	1.59321	10.1849	15.5166	2.94226	4.33941	1.63621	9.20708	0	16.6201	12.5967	0	1.71733	2.65018	14.9246	7.82054	9.05248	9.44509	10.1697	10.772	3.55779	8.7443	28.6178	0	5.8749	8.18662	0	26.0064	15.2043	6.47707	11.0994	17.4417	1.34224	1.75111	29.8659	4.45565	0	0
NR2F1-AS1	-2.19126	4.31119e-106	1.97613e-105	9.37754	11.5688	394.913	1029.48	474.407	137.512	317.757	2314.14	135.565	111.525	264.808	409.074	63.2587	95.467	170.166	1544.49	979.624	270.67	747.405	350.403	420.747	1417.85	1624.29	238.526	709.714	672.962	944.333	1825.09	526.554	209.863	505.103	650.945	274.162	160.458	651.778	217.803	170.626	392.942	702.959	1519.37	280.529	1047.16	1087.12	677.259	1970.15	2274.05
AC073052.1	-2.18924	3.69589e-126	2.02324e-125	4.19808	6.38732	31.3423	14.9562	80.7501	36.2879	16.1298	11.3299	14.5248	76.4742	20.3698	38.0862	25.0092	10.8485	49.0864	20.7159	11.1829	42.7374	12.5967	0	13.7387	29.152	17.412	1.95513	12.6735	16.5289	2.90564	9.23317	24.9046	24.7755	34.3413	10.8854	27.4162	13.0986	20.1789	17.8794	16.8937	19.4312	29.5983	11.6278	18.7914	21.0133	8.95976	0	19.3532	24.192
RMRP	-2.16935	1.19855e-29	2.28272e-29	3.89272	6.06207	16.4547	110.925	17.6641	1.90989	1.61298	12.7462	10.8936	1.59321	57.7146	1.4106	0	1.08485	0	5.75443	1.11829	56.9832	29.3923	4.95854	5.152	0	0	0	0.452624	2.36127	3.63205	0.76943	7.11559	0	32.9104	0	5.8749	3.27465	0	0	0	18.3517	5.54968	93.9913	10.0668	0	0	57.9234	19.3532	7.56001
AP006621.1	-2.16365	1.19233e-154	8.78652e-154	5.95791	8.12156	40.7449	44.8685	146.36	91.6748	116.135	48.1522	29.0496	46.2031	54.3196	29.6226	32.3649	318.947	21.2708	48.3372	58.1512	35.6145	33.5912	19.8341	32.6294	46.3782	54.7235	101.667	64.2726	33.0578	1197.12	46.1658	35.5779	64.1248	25.756	34.8332	25.4579	16.3732	26.2326	48.7619	28.7192	38.8624	73.9957	73.6427	132.882	59.5376	26.8793	82.4295	7.74127	36.288
LINC00629	-2.14514	2.86951e-41	6.31951e-41	4.52415	6.66929	1.56711	22.4342	0	3.81978	3.22596	42.4873	142.827	7.96606	3.39497	7.05301	16.1824	4.33941	14.7259	90.9199	96.1731	2.3743	0	6.61138	34.3467	37.1026	0	113.398	33.4942	16.5289	183.055	10.772	7.11559	7.28691	2.86178	0	13.7081	3.27465	10.0894	63.3905	40.5448	114.428	3.69979	29.0695	183.887	5.25332	59.7317	0	30.9651	0
NARF-IT1	-2.13263	1.37776e-148	9.84992e-148	4.9804	7.11303	73.6543	34.8977	10.0938	43.9275	8.06491	8.49745	12.104	138.609	37.3447	32.4438	26.4804	21.6971	45.814	73.6566	6.70975	52.2346	20.9945	9.91707	87.5841	14.576	0	84.0708	16.2945	2.36127	30.5092	7.6943	14.2312	46.6362	44.3575	19.5937	46.9992	54.0317	22.1968	17.8794	21.9618	10.7951	48.0972	17.4417	42.9518	22.7644	29.8659	24.5061	0	27.216
TEX26-AS1	-2.11698	5.15203e-38	1.07765e-37	3.6345	5.75148	4.70134	12.4635	65.6095	3.81978	41.9375	5.66497	2.4208	0	6.78995	4.2318	2.94226	4.33941	4.90864	16.1124	2.23658	104.469	4.1989	0	10.304	14.576	4.97486	1.95513	9.95772	0	1.45282	3.07772	24.9046	1.45738	7.15444	82.7288	5.8749	19.6479	2.01789	13.0032	15.2043	2.15902	0	40.6973	6.71122	0	5.97317	4.45565	0	6.04801
LINC00315	-2.10137	1.7859e-97	7.47116e-97	3.71182	5.81318	7.83557	57.3319	0	15.2791	24.1947	16.9949	9.68321	15.9321	16.9749	2.8212	2.94226	6.50912	6.54486	19.565	4.47317	2.3743	4.1989	3.30569	1.71733	6.62546	2.48743	15.6411	28.9679	2.36127	33.4149	6.15544	3.55779	2.91477	2.86178	2.17707	17.6247	11.4613	6.05367	13.0032	13.5149	6.47707	3.69979	15.5037	20.1336	8.75553	29.8659	0	7.74127	3.024
FLG-AS1	-2.07741	7.25989e-48	1.77876e-47	7.39366	9.47107	396.48	181.967	111.031	45.8374	114.522	33.9898	263.867	27.0846	10.1849	67.7089	66.2009	182.255	24.5432	182.991	22.3658	275.419	684.421	76.0309	5.152	39.7527	206.457	594.361	46.1676	1475.79	17.4338	116.953	46.2513	36.4346	1137.56	19.5937	97.9151	93.3275	129.145	87.7715	89.5365	118.746	155.391	7.75186	112.748	386.994	20.9061	8.9113	259.333	759.025
AC008731.1	-2.06097	4.05986e-144	2.68231e-143	4.83589	6.89686	56.4161	27.4196	90.8439	13.3692	30.6467	22.6599	16.9456	81.2538	30.5548	55.0134	29.4226	28.2062	49.0864	33.3757	49.2048	54.6089	33.5912	39.6683	36.064	49.0284	59.6983	43.013	19.0102	0	27.6036	16.9275	110.292	34.9772	78.6988	21.7707	25.4579	39.2958	42.3757	16.254	60.8172	4.31805	44.3974	23.2556	21.4759	21.0133	23.8927	13.3669	30.9651	24.192
AC079210.1	-2.05289	4.20425e-56	1.13776e-55	5.87232	7.92521	236.634	54.8392	156.453	95.4946	69.3582	0	9.68321	152.948	54.3196	4.2318	102.979	4.33941	86.7194	1.15089	15.6561	75.9777	130.166	13.2228	176.886	133.834	14.9246	0	16.2945	21.2514	18.8867	53.8601	135.196	112.218	51.512	4.35415	54.8324	294.718	38.3399	14.6286	10.1362	2.15902	292.283	3.87593	21.4759	92.8086	0	75.746	3.87063	36.288
AP000974.1	-2.04564	8.9934e-113	4.48733e-112	4.95669	7.00233	10.9698	34.8977	0	9.54946	22.5817	14.1624	82.3073	19.1185	16.9749	73.3513	30.8938	32.5456	31.0881	58.6951	29.0756	37.9888	20.9945	6.61138	27.4774	35.7775	19.8994	60.6092	10.863	9.44509	24.6979	7.6943	49.8091	30.605	55.8046	50.0727	23.4996	72.0422	50.4472	50.3873	16.8937	15.1132	11.0994	5.8139	22.8181	3.50221	47.7854	8.9113	38.7063	27.216
MAMDC2-AS1	-2.0376	8.50645e-167	6.84805e-166	6.30446	8.34207	101.862	97.215	60.5626	101.224	38.7116	53.8172	43.5744	176.847	112.034	91.6891	113.277	60.7517	57.2675	127.748	105.119	159.078	54.5858	16.5285	163.147	60.9542	136.809	168.142	84.188	9.44509	56.66	116.953	53.3669	52.4658	85.8533	84.9059	60.7073	93.3275	26.2326	40.6349	40.5448	77.7248	122.093	110.464	107.379	161.102	95.5708	42.3287	135.472	72.5761
COL4A2-AS1	-2.01693	3.26771e-71	1.05759e-70	3.50825	5.52518	29.7752	27.4196	5.04688	3.81978	8.06491	0	7.2624	12.7457	0	5.6424	13.2402	2.16971	21.2708	3.45266	0	18.9944	4.1989	0	0	25.1767	4.97486	19.5513	1.8105	0	13.0754	9.23317	3.55779	10.2017	5.72355	0	1.9583	18.0106	18.161	0	1.68937	0	11.0994	0	9.3957	3.50221	11.9463	0	3.87063	18.144
ERVK13-1	-2.00689	9.82535e-234	1.30732e-232	9.92771	11.9346	650.352	842.53	499.642	406.807	871.01	702.456	421.219	925.656	994.727	1936.76	1597.65	724.681	1636.21	954.084	722.417	956.844	520.664	1011.54	2447.2	1623.24	977.56	856.349	1786.05	354.191	1322.07	678.638	661.75	826.336	1186.21	748.913	634.49	1411.37	478.24	531.505	1523.81	364.875	665.961	1201.54	836.217	353.723	821.312	530.222	932.823	834.625
ZNF32-AS1	-1.99061	1.37094e-140	8.81452e-140	4.57563	6.56625	73.6543	14.9562	30.2813	17.189	14.5168	22.6599	36.312	55.7624	20.3698	21.159	22.067	19.5273	26.1794	78.2602	4.47317	26.1173	50.3869	16.5285	8.58667	23.8516	24.8743	17.5962	11.7682	11.8064	34.8677	53.8601	39.1357	39.3493	32.9104	15.2395	21.5413	26.1972	16.1431	19.5048	30.4086	6.47707	48.0972	54.263	26.8449	22.7644	41.8122	2.22782	0	33.264
HOXC-AS1	-1.97667	1.0053e-21	1.69555e-21	5.45513	7.4318	10.9698	4.98538	60.5626	9.54946	16.1298	0	0	0	23.7648	69.1195	248.621	0	6.54486	54.0916	67.0975	11.8715	25.1934	33.0569	6.86934	340.549	17.412	1.95513	3.62099	0	1.45282	143.114	7.11559	7.28691	2.86178	0	0	0	6.05367	26.0064	0	8.63609	0	11.6278	218.786	5.25332	5.97317	4.45565	11.6119	3.024
SNRK-AS1	-1.93831	5.36383e-72	1.74781e-71	3.4387	5.37701	36.0436	9.97077	5.04688	0	32.2596	5.66497	4.8416	4.77964	0	4.2318	29.4226	10.8485	6.54486	13.8106	22.3658	21.3687	0	3.30569	34.3467	3.97527	9.94972	15.6411	17.1997	0	1.45282	1.53886	3.55779	7.28691	2.86178	19.5937	0	9.82394	18.161	27.6318	10.1362	0	7.39957	5.8139	9.3957	14.0088	23.8927	13.3669	19.3532	9.07201
OGFR-AS1	-1.91871	8.02887e-140	5.12777e-139	4.7908	6.70951	26.6409	37.3904	20.1875	30.5583	24.1947	50.9847	4.8416	19.1185	30.5548	28.212	29.4226	13.0182	32.7243	33.3757	24.6024	26.1173	4.1989	3.30569	12.0213	10.6007	7.46229	13.6859	63.3673	23.6127	20.3395	29.2384	3.55779	17.4886	45.7884	21.7707	13.7081	32.7465	14.1252	6.50159	47.3023	12.9541	25.8985	9.68983	36.2406	22.7644	35.839	2.22782	11.6119	9.07201
FAM157C	-1.91637	9.27116e-61	2.64338e-60	5.83984	7.75621	10.9698	27.4196	25.2344	17.189	96.7789	16.9949	21.7872	17.5253	37.3447	18.3378	32.3649	71.6003	19.6346	29.923	11.1829	52.2346	16.7956	23.1398	30.912	18.5513	0	19.5513	122.208	18.8902	106.056	12.3109	24.9046	58.2953	85.8533	34.8332	19.583	19.6479	8.07156	76.3937	10.1362	56.1346	7.39957	21.3176	60.4009	63.0398	38.8256	73.5182	15.4825	18.144
AP001429.1	-1.8551	1.50899e-74	4.98487e-74	3.87937	5.73448	42.3121	32.405	10.0938	28.6484	22.5817	11.3299	31.4704	6.37285	3.39497	12.6954	11.7691	4.33941	3.27243	19.565	2.23658	18.9944	8.39781	6.61138	3.43467	35.7775	24.8743	15.6411	7.24198	4.72254	5.81128	23.0829	46.2513	10.2017	17.1707	0	7.83321	11.4613	0	30.8826	35.4767	8.63609	36.9979	3.87593	4.02673	7.00442	20.9061	0	0	6.04801
C1RL-AS1	-1.8539	9.25406e-136	5.71961e-135	9.43753	11.2914	1186.3	772.735	408.798	613.075	429.053	362.558	510.789	1661.72	404.002	399.2	559.03	132.352	931.006	345.266	1145.13	1286.87	264.531	882.62	618.241	907.688	569.622	551.348	1351.53	387.248	559.336	840.218	768.484	1804.24	656.777	603.049	695.197	743.345	397.524	383.594	846.373	457.713	1280.13	265.501	825.48	539.34	459.934	964.648	522.536	792.289
UBXN7-AS1	-1.85322	6.24816e-98	2.64856e-97	4.11536	5.96857	47.0134	19.9415	15.1407	9.54946	1.61298	36.8223	19.3664	6.37285	6.78995	7.05301	8.82679	28.2062	24.5432	12.6597	46.9683	18.9944	8.39781	9.91707	1.71733	43.728	37.3115	54.7438	24.4417	2.36127	62.4713	6.15544	21.3468	21.8607	15.7398	21.7707	23.4996	24.5599	26.2326	3.2508	8.44684	28.0673	11.0994	19.3797	16.1069	3.50221	20.9061	4.45565	46.4476	21.168
LINC00877	-1.84863	3.87054e-51	9.88793e-51	5.67224	7.52087	4.70134	37.3904	45.422	47.7473	45.1635	56.6497	16.9456	30.271	33.9497	40.9074	23.5381	210.461	39.2691	196.801	145.378	45.1117	29.3923	19.8341	116.779	7.95055	12.4372	86.0259	31.6837	35.4191	129.301	23.0829	81.8293	26.2329	75.837	28.302	39.166	24.5599	42.3757	21.1302	891.986	41.0214	14.7991	65.8908	24.1604	31.5199	59.7317	60.1513	7.74127	30.24
ZEB2-AS1	-1.8293	7.05761e-85	2.63081e-84	3.94784	5.77715	12.5369	24.9269	55.5157	1.90989	4.83895	0	0	17.5253	50.9246	15.5166	13.2402	4.33941	17.9984	8.0562	4.47317	18.9944	12.5967	0	3.43467	0	0	5.8654	57.9359	2.36127	15.981	10.772	17.789	24.7755	12.878	6.53122	21.5413	16.3732	2.01789	8.12699	13.5149	21.5902	0	0	12.0802	15.7599	8.95976	11.1391	19.3532	0
LINC00205	-1.82509	7.67985e-182	7.07432e-181	9.02181	10.8469	995.117	650.593	534.97	445.005	1116.18	1600.35	607.621	406.269	485.481	677.089	388.379	177.916	261.794	1293.59	688.868	225.559	1461.22	737.169	439.638	753.977	482.561	703.849	611.947	630.459	431.488	229.29	1124.26	252.127	151.674	515.966	393.619	353.662	320.844	830.578	224.686	351.921	584.566	550.382	559.715	399.252	666.009	169.315	448.994	250.992
SLC26A4-AS1	-1.81633	1.46796e-28	2.75747e-28	4.63232	6.44865	9.40268	0	0	1.90989	9.67789	8.49745	4.8416	11.1525	20.3698	5.6424	2.94226	2.16971	1.63621	26.4704	2.23658	21.3687	167.956	6.61138	56.6721	437.28	19.8994	3.91027	17.1997	37.7803	2.90564	10.772	0	1.45738	14.3089	34.8332	50.9158	29.4718	72.644	21.1302	5.0681	6.47707	11.0994	1.93797	24.1604	33.271	5.97317	13.3669	0	21.168
AC005387.2	-1.80986	3.2242e-110	1.54439e-109	4.43534	6.24521	40.7449	14.9562	5.04688	24.8286	22.5817	8.49745	4.8416	20.7118	20.3698	71.9407	16.1824	6.50912	13.0897	27.6212	11.1829	7.12291	20.9945	26.4455	24.0427	17.2262	7.46229	37.1476	94.1458	2.36127	29.0564	44.627	3.55779	34.9772	51.512	8.70829	33.2911	22.9225	4.03578	13.0032	25.3405	4.31805	22.1987	32.9454	24.1604	21.0133	56.7452	31.1895	7.74127	0
AC010976.2	-1.80721	1.41079e-37	2.93811e-37	4.3679	6.17511	53.2819	54.8392	85.797	28.6484	56.4544	8.49745	2.4208	9.55927	6.78995	9.87421	8.82679	19.5273	6.54486	11.5089	13.4195	2.3743	46.1879	16.5285	5.152	5.30037	7.46229	5.8654	19.9154	0	47.9431	21.5441	0	4.37215	24.3251	2.17707	9.79151	4.91197	22.1968	24.381	48.9917	4.31805	11.0994	13.5658	4.02673	145.342	2.98659	0	0	15.12
TTC28-AS1	-1.80419	8.14374e-257	1.21902e-255	10.4179	12.2221	896.389	1695.03	666.189	567.238	1598.47	1747.64	1014.32	1993.11	1313.85	1032.56	538.434	2106.78	1142.08	786.055	646.373	1165.78	1662.77	1120.63	1798.05	1481.45	1012.38	1374.46	877.185	2120.42	1471.71	1421.91	953.489	889.003	3007.73	2224.97	2416.54	1052.8	938.319	1085.77	1506.92	876.563	1294.92	1205.41	1185.2	1229.28	1170.74	773.055	580.595	807.409
INE1	-1.79017	4.60531e-124	2.49259e-123	7.57825	9.36842	296.184	234.313	90.8439	120.323	303.241	147.289	101.674	202.338	132.404	579.757	460.464	104.146	215.98	170.331	93.9365	251.676	125.967	36.3626	209.515	186.838	74.6229	127.084	176.523	23.6127	152.546	66.171	96.0605	186.545	110.178	152.395	131.206	392.958	106.948	227.556	125.013	77.7248	377.378	143.409	65.7699	119.075	173.222	104.708	81.2833	193.536
LINC01001	-1.77779	1.50842e-111	7.33534e-111	7.20788	8.98567	115.966	59.8246	116.078	95.4946	111.296	201.106	181.56	127.457	132.404	25.3908	366.312	134.522	256.886	145.012	194.583	344.274	25.1934	72.7252	132.235	50.3535	67.1606	105.577	113.156	51.948	91.5277	29.2384	103.176	139.909	87.2841	104.5	156.664	112.975	159.413	237.308	163.869	15.1132	395.877	52.3251	53.6897	199.626	200.101	20.0504	96.7659	51.408
SNHG14	-1.75084	1.50995e-58	4.21729e-58	12.1728	13.9237	6508.22	3163.23	4834.92	7643.39	220.979	3008.1	89.5697	5538	2145.62	2596.92	15082	212.631	3890.92	16258.6	102.883	5529.75	1360.45	5434.56	180.32	3897.09	11054.1	7286.79	1855.76	2894.92	130.754	6550.93	10278.5	6822.01	6235.81	9494.22	144.914	3942.68	7306.78	1337.7	3111.81	8394.28	3799.68	5050.34	300.662	859.793	6833.31	1457	11015.8	4771.88
LINC00461	-1.73552	5.7769e-19	9.41202e-19	4.34711	6.08263	0	37.3904	0	0	48.3895	0	0	3.18642	3.39497	5.6424	5.88453	8.67882	4.90864	36.8283	0	61.7318	12.5967	0	0	5.30037	2.48743	3.91027	3.62099	0	2.90564	47.7047	117.407	10.2017	25.756	13.0624	1.9583	1.63732	6.05367	4.87619	13.5149	6.47707	0	21.3176	4.02673	8.75553	0	0	3.87063	3.024
PCOLCE-AS1	-1.72029	7.94007e-60	2.25047e-59	6.37857	8.09887	79.9228	129.62	60.5626	55.3869	59.6803	79.3096	50.8368	7.96606	13.5799	62.0665	54.4319	95.467	53.9951	341.813	69.3341	106.844	83.9781	85.948	13.7387	50.3535	375.602	19.5513	94.1458	21.2514	146.735	61.5544	106.734	43.7215	138.796	15.2395	43.0826	45.8451	54.483	40.6349	194.277	84.2019	77.6955	67.8288	25.5026	63.0398	698.861	42.3287	77.4127	102.816
AL589739.1	-1.70447	1.26114e-46	3.01289e-46	3.90142	5.60589	10.9698	7.47808	10.0938	3.81978	25.8077	25.4924	0	9.55927	6.78995	5.6424	38.2494	0	21.2708	6.90531	8.94633	45.1117	4.1989	26.4455	17.1733	23.8516	14.9246	15.6411	47.0729	30.6965	4.35846	4.61658	60.4825	14.5738	27.1869	8.70829	5.8749	18.0106	6.05367	3.2508	20.2724	0	22.1987	0	14.7647	7.00442	8.95976	15.5948	38.7063	12.096
ALMS1-IT1	-1.70395	1.68252e-69	5.28477e-69	6.81109	8.51504	180.218	47.3611	146.36	57.2967	50.0024	331.401	176.719	109.932	101.849	392.147	75.0277	73.77	130.897	85.1655	82.7536	109.218	100.774	99.1707	32.6294	247.792	1044.72	117.308	59.7463	28.3353	69.7354	36.9327	241.93	96.1873	384.909	117.562	54.8324	271.796	119.056	55.2635	148.664	235.333	22.1987	153.099	46.9785	238.15	101.544	75.746	154.825	178.416
AC072062.1	-1.69826	8.76359e-47	2.11474e-46	3.21866	4.91692	18.8054	0	0	11.4593	16.1298	11.3299	31.4704	7.96606	3.39497	4.2318	4.41339	17.3576	19.6346	75.9584	6.70975	2.3743	0	29.7512	5.152	9.27564	24.8743	3.91027	2.71574	2.36127	21.7923	6.15544	17.789	0	0	10.8854	15.6664	19.6479	14.1252	11.3778	6.75747	6.47707	7.39957	23.2556	12.0802	15.7599	2.98659	6.68347	11.6119	3.024
SNAP47-AS1	-1.69784	5.71826e-44	1.33287e-43	2.74612	4.44396	20.3725	12.4635	0	1.90989	6.45193	0	0	12.7457	0	8.46361	4.41339	2.16971	0	3.45266	0	21.3687	0	0	1.71733	3.97527	0	3.91027	2.71574	0	4.35846	6.15544	3.55779	8.7443	10.0162	0	7.83321	13.0986	8.07156	13.0032	8.44684	0	0	0	4.02673	3.50221	38.8256	0	0	6.04801
EPB41L4A-AS1	-1.69649	5.83117e-88	2.2256e-87	11.5985	13.295	781.99	2171.13	1403.03	8518.12	6832.59	4750.08	7581.95	963.893	7370.49	2568.7	1219.57	2323.75	1564.22	3858.92	4280.82	1146.79	1759.34	1345.42	590.763	3435.96	3208.79	2657.03	1118.89	7631.63	1879.95	16755.1	3621.84	4308.02	1402.27	3267.79	3084.32	1000.4	2205.55	2938.72	3196.28	1582.56	832.452	1527.12	1056.35	6750.51	1245.41	2947.41	7977.38	6767.72
AC132872.2	-1.68919	1.98053e-76	6.7282e-76	5.41625	7.10544	130.07	24.9269	30.2813	55.3869	14.5168	79.3096	7.2624	65.3217	40.7397	78.9937	32.3649	41.2244	50.7226	43.7336	8.94633	61.7318	12.5967	62.8081	18.8907	76.8553	19.8994	52.7886	36.2099	21.2514	100.245	47.7047	14.2312	94.7299	283.316	47.8956	43.0826	122.799	76.6798	13.0032	35.4767	23.7493	88.7948	27.1315	53.6897	52.5332	32.8525	35.6452	46.4476	24.192
AC114730.2	-1.6863	2.48033e-57	6.82802e-57	3.26214	4.94844	7.83557	14.9562	0	17.189	1.61298	0	16.9456	14.3389	16.9749	7.05301	13.2402	2.16971	14.7259	6.90531	8.94633	9.49721	0	9.91707	3.43467	14.576	2.48743	15.6411	13.5787	0	1.45282	13.8497	0	10.2017	31.4795	23.9478	13.7081	1.63732	14.1252	8.12699	5.0681	2.15902	11.0994	1.93797	9.3957	5.25332	5.97317	15.5948	0	3.024
USP3-AS1	-1.67623	5.71815e-132	3.40248e-131	7.22	8.89622	76.7886	129.62	80.7501	51.5671	170.976	31.1573	89.5697	127.457	159.564	269.425	105.921	143.201	80.1745	133.503	29.0756	94.9721	188.951	105.782	108.192	258.393	62.1858	136.859	88.7143	158.205	152.546	266.223	99.6183	148.653	151.674	141.51	93.9985	75.3169	90.805	164.165	226.375	94.997	103.594	93.0223	110.064	152.346	101.544	82.4295	42.577	102.816
CKMT2-AS1	-1.66674	8.53985e-230	1.12071e-228	9.20185	10.8686	448.194	368.918	540.017	313.222	666.162	909.228	936.85	344.134	590.725	481.015	678.192	785.433	346.877	1033.49	371.273	394.134	957.35	433.046	482.571	347.174	1233.77	379.296	353.952	500.59	537.543	692.487	451.84	667.481	507.965	383.165	358.369	931.637	373.31	469.74	628.445	433.964	384.778	430.228	496.63	723.206	660.036	458.932	538.018	568.513
AC016722.2	-1.66073	2.135e-129	1.23213e-128	5.79931	7.46004	72.0872	37.3904	30.2813	38.1978	51.6154	62.3147	50.8368	41.4235	20.3698	56.424	30.8938	93.2973	49.0864	47.1863	60.3878	61.7318	58.7847	36.3626	72.1281	63.6044	72.1355	82.1157	44.3571	14.1676	53.7543	78.4819	78.2715	87.443	65.8208	43.5415	62.6656	108.063	50.4472	52.0127	89.5365	32.3853	122.093	34.8834	45.6363	80.5508	62.7183	24.5061	34.8357	60.4801
AP4B1-AS1	-1.66003	2.73001e-79	9.54507e-79	6.13729	7.79732	83.057	39.8831	50.4688	11.4593	53.2284	31.1573	41.1536	41.4235	95.0593	90.2785	67.6721	19.5273	37.6329	51.7898	55.9146	35.6145	20.9945	26.4455	80.7147	112.633	34.824	58.654	56.1254	2.36127	45.0374	38.4715	78.2715	81.6134	42.9266	50.0727	74.4154	91.6901	46.4115	149.537	74.3322	25.9083	70.2959	34.8834	57.7165	54.2843	59.7317	33.4174	50.3182	33.264
SLC25A21-AS1	-1.63938	1.54497e-63	4.54011e-63	7.4789	9.11829	242.903	114.664	176.641	175.71	124.2	269.086	542.26	36.6439	67.8995	95.9209	145.642	277.722	62.1762	528.256	798.46	66.4804	125.967	224.787	17.1733	74.2051	246.256	340.193	70.6093	299.881	140.924	273.917	142.312	333.741	439.282	311.322	105.748	112.975	244.165	221.054	50.681	146.814	244.186	118.216	87.2458	316.95	62.7183	62.3791	387.063	108.864
STARD4-AS1	-1.6382	2.18576e-75	7.2707e-75	8.30009	9.93829	277.379	271.703	126.172	114.593	295.176	220.934	167.035	116.304	370.052	186.199	192.718	299.419	256.886	552.425	116.302	531.844	20.9945	16.5285	199.211	568.464	131.834	1245.42	287.869	59.0318	591.298	235.446	142.312	466.362	88.715	372.28	319.203	535.405	175.556	167.416	609.862	189.994	196.089	478.677	102.01	294.186	543.559	135.897	228.367	396.144
LINC00398	-1.62586	3.6353e-36	7.45743e-36	2.84167	4.46753	0	17.4488	0	5.72967	3.22596	2.83248	0	0	16.9749	5.6424	4.41339	2.16971	1.63621	18.4142	4.47317	4.7486	4.1989	0	1.71733	9.27564	0	3.91027	10.863	18.8902	8.71692	6.15544	7.11559	5.82953	14.3089	10.8854	11.7498	3.27465	4.03578	1.6254	5.0681	12.9541	29.5983	1.93797	13.4224	0	2.98659	31.1895	27.0944	3.024
C9orf147	-1.61914	5.96797e-118	3.12422e-117	6.67346	8.29261	119.101	79.7661	5.04688	233.007	96.7789	209.604	111.357	81.2538	44.1347	91.6891	151.527	80.2791	127.625	204.858	120.776	66.4804	96.5748	155.367	97.8881	72.88	111.934	150.545	105.009	271.546	76.9995	136.959	92.5027	61.2101	113.04	60.9581	54.8324	88.4155	40.3578	42.2603	192.588	99.315	48.0972	104.65	69.7966	105.066	80.6379	64.6069	270.944	48.384
LINC00607	-1.60164	6.36827e-48	1.56431e-47	6.04279	7.64442	90.8926	102.2	105.985	0	732.294	39.6548	41.1536	25.4914	44.1347	138.239	23.5381	28.2062	21.2708	23.0177	131.958	59.3575	50.3869	56.1967	66.9761	29.152	59.6983	27.3719	36.2099	11.8064	50.8487	33.8549	28.4624	99.102	12.878	180.697	31.3328	31.1092	56.5009	133.283	13.5149	32.3853	88.7948	1.93797	59.0587	50.782	23.8927	17.8226	127.731	12.096
HAR1A	-1.60097	2.43305e-26	4.36491e-26	4.54315	6.14413	6.26845	49.8538	30.2813	5.72967	16.1298	0	0	3.18642	13.5799	12.6954	13.2402	0	1.63621	12.6597	2.23658	7.12291	8.39781	3.30569	6.86934	23.8516	0	0	16.2945	2.36127	1.45282	6.15544	0	10.2017	0	8.70829	7.83321	21.2852	18.161	8.12699	0	4.31805	3.69979	1.93797	16.1069	42.0265	11.9463	8.9113	0	27.216
RBM12B-AS1	-1.59503	1.17542e-100	5.11843e-100	5.52273	7.11776	37.6107	62.3173	15.1407	34.378	24.1947	2.83248	29.0496	57.3556	23.7648	33.8544	50.0185	49.9032	63.8124	33.3757	22.3658	68.8547	41.989	26.4455	34.3467	43.728	19.8994	207.244	32.5889	16.5289	24.6979	35.3938	0	55.3805	25.756	26.1249	39.166	55.669	30.2683	39.0095	37.1661	25.9083	44.3974	15.5037	14.7647	21.0133	59.7317	22.2782	42.577	54.4321
MATN1-AS1	-1.58516	1.25344e-100	5.43345e-100	7.93338	9.51854	79.9228	186.952	111.031	124.143	390.342	53.8172	159.773	197.558	359.867	1348.53	216.256	73.77	451.595	109.334	592.695	123.464	298.122	46.2797	183.755	274.294	159.196	121.218	339.468	306.965	75.5466	213.902	138.754	126.792	250.405	95.7912	193.872	90.0528	169.503	211.302	386.865	142.496	251.585	102.712	834.875	323.954	197.115	280.706	205.144	57.4561
PAXBP1-AS1	-1.57881	2.10249e-146	1.44905e-145	7.2793	8.85811	161.413	186.952	60.5626	139.422	162.911	243.594	82.3073	55.7624	207.093	129.775	169.18	121.503	86.7194	248.591	76.0438	87.8492	146.962	125.616	80.7147	141.785	253.718	230.706	127.64	101.535	158.357	52.3213	227.699	145.738	60.0973	141.51	80.2904	175.194	70.6261	186.921	135.149	284.991	155.391	193.797	159.727	211.884	292.686	42.3287	85.154	130.032
ZNF582-AS1	-1.56089	5.26583e-72	1.72173e-71	8.04403	9.60492	161.413	416.28	287.672	227.277	135.49	407.878	481.739	106.745	322.523	383.684	229.497	755.057	9.81729	538.614	143.141	170.95	79.7792	152.062	285.078	397.527	504.948	369.52	186.481	77.922	59.5656	287.767	49.8091	288.562	75.837	265.603	95.9568	126.074	157.395	157.664	383.486	498.734	133.192	379.841	76.5079	127.831	540.572	28.9617	402.546	308.448
PAN3-AS1	-1.54595	1.46266e-137	9.15835e-137	7.28811	8.83406	97.161	82.2588	40.3751	137.512	72.5842	62.3147	186.402	229.423	135.799	169.272	129.46	195.273	179.984	104.731	71.5707	90.2235	71.3814	66.1138	53.2374	111.308	82.0852	297.18	127.64	151.121	174.338	150.808	10.6734	195.289	234.666	361.394	109.665	76.9542	100.894	76.3937	222.996	170.563	166.49	234.494	72.4811	232.897	223.994	149.264	147.084	54.4321
MCCC1-AS1	-1.54182	5.47377e-86	2.05642e-85	6.13597	7.67779	189.621	22.4342	151.407	43.9275	54.8414	87.807	101.674	70.1013	64.5045	122.722	164.767	32.5456	103.082	169.18	67.0975	59.3575	25.1934	29.7512	56.6721	50.3535	156.708	50.8335	47.9781	21.2514	122.037	36.9327	35.5779	118.048	170.276	43.5415	82.2487	242.324	92.8229	66.6413	226.375	23.7493	70.2959	75.5807	67.1122	147.093	56.7452	49.0121	50.3182	69.5521
STXBP5-AS1	-1.53605	1.32623e-106	6.13782e-106	6.4096	7.94565	64.2516	97.215	111.031	97.4045	46.7765	33.9898	21.7872	164.101	105.244	39.4968	33.836	82.4488	80.1745	73.6566	69.3341	85.4749	54.5858	76.0309	66.9761	41.0778	17.412	58.654	52.5044	66.1156	49.3959	50.7824	42.6935	49.551	57.2355	30.479	50.9158	47.4824	42.3757	71.5175	187.52	53.9756	48.0972	56.201	140.936	59.5376	32.8525	140.353	11.6119	39.312
SEC62-AS1	-1.5265	7.42731e-51	1.8774e-50	3.29744	4.82394	10.9698	17.4488	5.04688	5.72967	11.2909	14.1624	0	0	3.39497	1.4106	22.067	2.16971	11.4535	18.4142	4.47317	11.8715	0	3.30569	1.71733	5.30037	7.46229	25.4168	6.33673	0	7.2641	0	0	8.7443	10.0162	8.70829	3.9166	6.5493	6.05367	1.6254	69.2641	2.15902	18.4989	11.6278	6.71122	10.5066	2.98659	0	3.87063	9.07201
GK-AS1	-1.52429	1.3903e-48	3.45054e-48	3.27224	4.79653	15.6711	2.49269	20.1875	0	6.45193	0	21.7872	3.18642	3.39497	4.2318	4.41339	2.16971	13.0897	19.565	11.1829	9.49721	4.1989	0	3.43467	2.65018	0	5.8654	14.484	2.36127	1.45282	10.772	0	13.1164	2.86178	17.4166	13.7081	39.2958	6.05367	4.87619	8.44684	21.5902	11.0994	3.87593	5.36897	0	20.9061	8.9113	3.87063	12.096
AC019186.1	-1.51483	1.63049e-44	3.84731e-44	3.64239	5.15722	7.83557	9.97077	20.1875	43.9275	8.06491	8.49745	41.1536	7.96606	10.1849	16.9272	8.82679	4.33941	14.7259	9.20708	26.839	16.6201	4.1989	6.61138	6.86934	1.32509	44.7737	1.95513	12.6735	0	4.35846	12.3109	32.0202	11.6591	38.634	6.53122	21.5413	16.3732	8.07156	19.5048	6.75747	15.1132	0	13.5658	13.4224	10.5066	5.97317	6.68347	3.87063	15.12
FGF13-AS1	-1.51413	5.48068e-22	9.2929e-22	3.992	5.50613	1.56711	7.47808	15.1407	0	6.45193	11.3299	4.8416	1.59321	6.78995	7.05301	89.739	19.5273	1.63621	93.2217	4.47317	28.4916	0	0	34.3467	0	7.46229	43.013	16.2945	0	90.0748	0	0	10.2017	2.86178	54.4268	0	32.7465	10.0894	0	16.8937	0	29.5983	48.4491	2.68449	17.5111	0	0	0	127.008
ARAP1-AS2	-1.50573	2.15175e-67	6.62823e-67	5.79328	7.29901	37.6107	159.532	25.2344	22.9187	66.1323	33.9898	48.416	25.4914	50.9246	64.8877	60.3164	23.8668	125.989	117.39	35.7853	61.7318	16.7956	19.8341	48.0854	26.5018	7.46229	39.1027	85.9985	18.8902	88.622	10.772	24.9046	40.8067	42.9266	37.0103	62.6656	37.6584	30.2683	43.8857	38.8555	6.47707	66.5961	23.2556	4.02673	26.2666	80.6379	60.1513	27.0944	21.168
RBMS3-AS3	-1.4966	2.95411e-26	5.28978e-26	4.27957	5.77618	6.26845	29.9123	5.04688	9.54946	19.3558	104.802	0	4.77964	13.5799	12.6954	19.1247	8.67882	1.63621	11.5089	6.70975	4.7486	8.39781	95.865	3.43467	5.30037	206.457	1.95513	48.8834	85.0058	321.073	13.8497	28.4624	1.45738	5.72355	10.8854	21.5413	3.27465	8.07156	6.50159	152.043	10.7951	11.0994	124.03	8.05346	15.7599	0	6.68347	58.0595	15.12
STEAP3-AS1	-1.48929	4.11079e-69	1.28278e-68	4.47885	5.96814	15.6711	19.9415	10.0938	3.81978	6.45193	14.1624	0	19.1185	3.39497	4.2318	11.7691	19.5273	14.7259	25.3195	8.94633	2.3743	20.9945	6.61138	18.8907	17.2262	9.94972	17.5962	24.4417	47.2254	11.6226	13.8497	3.55779	23.3181	1.43089	10.8854	33.2911	16.3732	16.1431	32.508	18.583	6.47707	29.5983	9.68983	46.9785	19.2622	20.9061	15.5948	15.4825	9.07201
LINC00667	-1.483	3.4132e-138	2.16546e-137	11.2505	12.7335	3665.48	1410.86	1276.86	2142.9	1635.56	4656.6	2098.83	1872.02	2057.35	2850.83	1363.74	2217.44	1988	2556.12	1684.15	1210.89	4106.53	5391.58	2309.82	2662.11	2534.69	1914.08	2315.62	3622.19	3175.86	2272.9	1914.09	2690.33	3198.03	1830.92	2175.67	2762.17	3559.56	1690.41	1665.72	2023	1787	3484.46	2406.64	1756.36	6863.18	2811.51	1629.54	1363.83
MKNK1-AS1	-1.46937	3.86312e-59	1.08849e-58	5.19543	6.6648	75.2214	24.9269	30.2813	9.54946	12.9039	5.66497	12.104	52.576	30.5548	16.9272	47.0762	26.0365	24.5432	14.9615	13.4195	37.9888	16.7956	0	27.4774	9.27564	2.48743	11.7308	80.567	2.36127	8.71692	24.6218	3.55779	65.5822	2.86178	43.5415	25.4579	36.0211	34.3041	58.5143	28.7192	34.5444	40.6976	29.0695	22.8181	35.0221	14.9329	17.8226	19.3532	18.144
WASIR2	-1.46925	3.48124e-26	6.22207e-26	6.59736	8.06661	36.0436	74.7808	25.2344	49.6572	250.012	135.959	67.7824	103.559	16.9749	102.974	41.1917	223.48	34.3605	60.9969	143.141	85.4749	41.989	95.865	65.2587	63.6044	84.5726	52.7886	144.84	134.592	258.602	27.6995	60.4825	11.6591	264.714	15.2395	11.7498	55.669	113.002	32.508	15.2043	146.814	33.2981	23.2556	115.433	96.3108	104.531	187.137	363.84	90.7201
HLA-F-AS1	-1.46745	8.05006e-56	2.16021e-55	7.08901	8.55646	100.295	69.7954	50.4688	47.7473	41.9375	107.634	14.5248	50.9828	95.0593	162.219	66.2009	95.467	89.9918	112.787	35.7853	92.5978	226.741	56.1967	99.6054	74.2051	42.2863	62.5643	46.1676	125.147	29.0564	140.036	32.0202	192.375	35.7722	211.176	52.8741	260.334	94.8408	43.8857	128.392	112.269	151.691	13.5658	322.138	131.333	17.9195	64.6069	23.2238	87.6961
SMCR5	-1.46455	5.37691e-33	1.05772e-32	3.89231	5.35686	14.104	122.142	10.0938	17.189	14.5168	0	12.104	14.3389	6.78995	12.6954	13.2402	4.33941	9.81729	11.5089	4.47317	64.1061	0	23.1398	13.7387	30.4771	0	37.1476	14.484	2.36127	15.981	4.61658	39.1357	20.4034	17.1707	0	13.7081	9.82394	18.161	4.87619	5.0681	0	11.0994	11.6278	5.36897	3.50221	5.97317	35.6452	11.6119	15.12
LINC00622	-1.46349	5.82968e-43	1.32656e-42	5.67743	7.14093	59.5503	34.8977	146.36	13.3692	77.4231	376.72	48.416	52.576	20.3698	73.3513	10.2979	43.3941	19.6346	40.281	31.3122	45.1117	50.3869	56.1967	97.8881	58.304	121.884	41.0578	44.3571	4.72254	122.037	32.3161	88.9449	45.1789	47.2193	0	31.3328	24.5599	52.4651	29.2572	89.5365	25.9083	14.7991	50.3871	8.05346	133.084	146.343	15.5948	42.577	51.408
HCG11	-1.46175	2.38254e-71	7.73719e-71	10.3806	11.8423	305.587	780.213	661.142	51.5671	432.279	1107.5	1694.56	1206.06	2356.11	1201.83	1472.6	2740.34	824.652	1224.54	1780.32	2255.59	1175.69	3431.31	1708.75	481.008	865.626	1411.61	668.978	583.234	937.069	195.435	1544.08	253.585	952.971	1306.24	673.656	307.817	1668.79	1622.15	2473.23	561.346	1146.93	168.603	1166.41	1337.84	265.806	425.515	1017.98	919.297
LINC00882	-1.46132	8.55254e-66	2.57652e-65	7.44118	8.9025	141.04	343.991	1044.71	324.682	177.428	524.01	421.219	31.8642	159.564	126.954	129.46	151.879	52.3589	102.429	237.078	111.592	314.918	287.595	376.096	37.1026	333.316	263.943	205.491	174.734	172.886	121.57	199.237	40.8067	107.317	121.916	160.581	114.613	82.7335	164.165	484.848	809.634	66.5961	135.658	248.315	236.399	146.343	66.8347	247.721	57.4561
AC027228.1	-1.45801	1.22524e-56	3.33462e-56	3.33485	4.79286	17.2382	9.97077	15.1407	9.54946	3.22596	2.83248	12.104	31.8642	30.5548	18.3378	23.5381	6.50912	6.54486	1.15089	8.94633	28.4916	8.39781	6.61138	5.152	19.8764	2.48743	5.8654	9.95772	0	5.81128	3.07772	10.6734	11.6591	17.1707	8.70829	9.79151	11.4613	28.2505	4.87619	28.7192	0	11.0994	13.5658	10.7379	35.0221	5.97317	2.22782	0	12.096
CACTIN-AS1	-1.45536	2.11589e-91	8.30746e-91	5.68139	7.13674	39.1778	109.678	45.422	17.189	35.4856	84.9745	24.208	27.0846	74.6894	32.4438	29.4226	17.3576	35.9967	24.1686	73.8073	64.1061	29.3923	33.0569	18.8907	41.0778	12.4372	56.6989	20.8207	14.1676	53.7543	26.1606	14.2312	36.4346	20.0324	30.479	43.0826	45.8451	48.4294	39.0095	57.4385	23.7493	36.9979	25.1936	36.2406	56.0354	44.7988	6.68347	42.577	18.144
LINC00663	-1.45115	1.74299e-117	9.02587e-117	8.16644	9.61759	271.111	254.255	90.8439	145.152	127.426	223.766	338.912	250.134	346.287	125.544	198.603	236.498	181.62	482.221	1089.22	151.955	239.338	750.392	255.883	96.7317	151.733	144.68	474.35	252.656	133.659	378.56	213.468	250.67	214.633	350.509	530.7	248.873	290.576	695.67	415.584	382.147	288.583	325.578	307.374	229.395	1054.27	278.478	464.476	335.664
HHIP-AS1	-1.43346	4.63986e-41	1.01252e-40	6.90963	8.3431	351.033	204.401	126.172	85.9451	127.426	11.3299	118.619	89.2199	27.1598	173.504	14.7113	114.994	158.713	158.822	46.9683	168.575	151.161	9.91707	49.8027	23.8516	179.095	117.308	70.6093	49.5867	135.112	109.259	96.0605	30.605	70.1135	52.2498	60.7073	70.4049	88.7872	6.50159	59.1279	202.948	25.8985	395.345	53.6897	89.3064	35.839	31.1895	108.378	157.248
SMC5-AS1	-1.43329	3.48545e-113	1.7482e-112	6.77602	8.20931	73.6543	64.81	55.5157	131.783	80.6491	90.6395	31.4704	189.592	101.849	197.484	127.988	149.71	81.8107	121.994	143.141	104.469	163.757	52.8911	118.496	74.2051	146.758	152.501	108.63	118.064	117.678	143.114	56.9247	74.3265	174.568	171.989	92.0402	104.789	68.6083	42.2603	64.196	77.7248	114.693	158.913	103.353	84.053	152.316	77.9739	50.3182	75.6001
PGM5-AS1	-1.38066	6.17645e-12	8.8978e-12	5.02408	6.40474	4.70134	34.8977	0	1.90989	1.61298	0	19.3664	1.59321	6.78995	12.6954	5.88453	0	3.27243	9.20708	0	7.12291	8.39781	29.7512	34.3467	96.7317	0	3.91027	9.05248	25.974	1.45282	30.7772	14.2312	11.6591	80.1297	0	7.83321	34.3838	90.805	3.2508	42.2342	88.5199	22.1987	23.2556	10.7379	52.5332	17.9195	11.1391	100.636	381.024
RFPL1S	-1.37925	2.20985e-21	3.72063e-21	7.67512	9.05437	7.83557	281.674	45.422	815.524	19.3558	235.096	14.5248	202.338	132.404	417.538	692.903	195.273	31.0881	314.192	33.5488	486.732	155.359	82.6423	120.213	53.0037	67.1606	213.11	112.251	16.5289	13.0754	112.337	124.523	231.724	1273.49	17.4166	21.5413	24.5599	395.506	370.591	65.8853	148.973	25.8985	120.154	83.2191	243.404	119.463	75.746	185.79	368.928
ZBTB40-IT1	-1.37406	1.82842e-42	4.13119e-42	3.0222	4.39626	6.26845	7.47808	5.04688	11.4593	17.7428	8.49745	2.4208	15.9321	6.78995	15.5166	8.82679	0	11.4535	11.5089	0	11.8715	0	0	1.71733	5.30037	0	9.77567	5.43149	2.36127	10.1697	6.15544	0	11.6591	7.15444	0	5.8749	13.0986	8.07156	3.2508	6.75747	0	7.39957	0	4.02673	0	5.97317	0	7.74127	12.096
DNM3OS	-1.36582	8.26977e-32	1.60699e-31	9.24154	10.6074	590.802	1525.53	908.439	538.589	585.512	371.056	104.094	438.133	499.061	756.082	211.843	210.461	215.98	414.319	76.0438	709.916	361.106	241.315	238.71	217.315	422.863	248.302	85.9985	110.98	1240.71	717.109	434.051	419.726	224.649	143.687	236.954	278.345	478.24	264.94	211.171	114.428	144.292	3370.12	335.561	775.74	465.908	320.807	712.197	145.152
SPATA13	-1.35983	3.05562e-95	1.24037e-94	11.6283	12.9881	1963.59	2397.97	1534.25	1382.76	1940.42	795.928	902.959	1180.57	3900.83	3369.93	8408.99	2694.77	7160.07	3705.85	2724.16	2367.18	2863.65	1801.6	1961.2	2101.6	1950.15	4729.47	2572.71	2580.87	1104.14	1261.87	1181.19	2070.94	1091.77	5096.53	2731.83	2194.01	2845.22	4159.39	3015.52	2497.99	2649.05	994.176	3673.72	2903.33	1302.15	2818.2	1350.85	1893.03
COL18A1-AS1	-1.34207	4.46583e-21	7.46643e-21	5.22109	6.56316	79.9228	583.29	15.1407	9.54946	29.0337	36.8223	33.8912	19.1185	61.1095	18.3378	19.1247	13.0182	3.27243	85.1655	4.47317	113.966	29.3923	13.2228	49.8027	83.4808	2.48743	76.2503	16.2945	11.8064	58.1128	1.53886	10.6734	11.6591	11.4471	0	13.7081	34.3838	2.01789	14.6286	5.0681	2.15902	22.1987	11.6278	1.34224	14.0088	113.49	2.22782	7.74127	9.07201
ACAP2-IT1	-1.33495	3.78474e-44	8.84337e-44	4.68454	6.01948	39.1778	19.9415	10.0938	15.2791	40.3246	0	41.1536	3.18642	16.9749	19.7484	60.3164	13.0182	42.5416	5.75443	15.6561	28.4916	4.1989	6.61138	17.1733	23.8516	2.48743	31.2822	27.1574	18.8902	23.2451	16.9275	10.6734	10.2017	12.878	6.53122	46.9992	60.581	10.0894	22.7556	18.583	6.47707	25.8985	7.75186	14.7647	24.5155	17.9195	24.5061	11.6119	45.36
FTX	-1.32161	9.03609e-128	5.0921e-127	8.67552	9.99713	816.466	570.826	413.845	127.963	248.399	320.071	302.6	485.93	451.532	378.041	313.351	154.049	409.054	689.38	559.146	470.112	293.923	168.59	412.16	217.315	562.159	328.463	524.138	193.624	201.942	353.938	519.438	479.479	565.201	335.269	595.324	446.989	379.363	427.48	2116.78	334.649	351.48	343.02	571.796	490.309	400.203	294.073	650.267	517.104
CAHM	-1.31414	1.09916e-70	3.50997e-70	6.55831	7.87245	57.9832	54.8392	35.3282	202.448	116.135	152.954	36.312	213.49	74.6894	77.5831	45.6051	136.691	58.9037	96.6743	44.7317	90.2235	62.9836	92.5593	89.3014	104.682	17.412	78.2054	193.723	122.786	270.225	189.28	28.4624	39.3493	254.698	74.0205	195.83	63.8556	78.6977	56.8889	133.46	43.1805	99.8942	168.603	92.6148	59.5376	146.343	60.1513	77.4127	24.192
TSIX	-1.30961	7.03134e-23	1.20934e-22	5.46939	6.779	64.2516	64.81	40.3751	49.6572	8.06491	0	43.5744	66.9149	57.7146	18.3378	67.6721	10.8485	58.9037	28.7721	58.1512	75.9777	25.1934	13.2228	27.4774	42.4029	7.46229	46.9232	29.8732	2.36127	95.8861	26.1606	7.11559	4.37215	61.5282	8.70829	19.583	44.2077	76.6798	8.12699	214.55	21.5902	55.4968	23.2556	25.5026	31.5199	167.249	33.4174	50.3182	39.312
LINC00484	-1.29784	1.92574e-30	3.68234e-30	5.15309	6.45093	25.0738	57.3319	20.1875	3.81978	32.2596	5.66497	48.416	11.1525	27.1598	9.87421	27.9515	23.8668	17.9984	46.0354	17.8927	28.4916	125.967	36.3626	65.2587	34.4524	9.94972	9.77567	20.8207	0	2.90564	13.8497	21.3468	10.2017	32.9104	54.4268	11.7498	106.426	40.3578	34.1333	197.656	0	107.294	1.93797	71.1389	29.7688	32.8525	31.1895	3.87063	63.5041
AC078883.3	-1.28942	5.47888e-16	8.35791e-16	3.74199	5.03141	0	0	35.3282	0	14.5168	0	9.68321	65.3217	23.7648	69.1195	0	15.1879	29.4519	17.2633	0	14.2458	50.3869	49.5854	30.912	9.27564	22.3869	3.91027	7.24198	0	4.35846	13.8497	0	1.45738	1.43089	19.5937	0	6.5493	14.1252	4.87619	8.44684	6.47707	3.69979	15.5037	0	3.50221	20.9061	0	3.87063	21.168
RFPL3S	-1.28575	9.37362e-42	2.08351e-41	5.35385	6.63959	94.0268	19.9415	20.1875	74.4858	79.0361	113.299	140.406	133.83	23.7648	21.159	86.7968	23.8668	14.7259	28.7721	29.0756	61.7318	46.1879	19.8341	24.0427	21.2015	62.1858	52.7886	117.682	7.08381	46.4902	26.1606	10.6734	16.0312	35.7722	17.4166	21.5413	29.4718	28.2505	76.3937	15.2043	10.7951	51.797	13.5658	8.05346	47.2798	8.95976	2.22782	15.4825	9.07201
LINC00265	-1.27001	2.64721e-62	7.70828e-62	9.61158	10.8816	855.644	830.066	181.688	347.6	587.125	654.304	365.541	360.066	770.659	660.161	266.275	1716.24	762.476	624.931	543.49	612.57	377.901	251.233	580.459	569.789	674.094	3335.46	1059.14	467.532	1624.25	503.208	284.624	639.791	423.543	202.468	695.197	772.817	125.109	1186.54	555.802	274.196	643.763	217.052	962.388	987.623	3270.31	548.045	584.466	305.424
AP006621.5	-1.25562	1.36975e-43	3.16198e-43	8.16188	9.4175	324.392	772.735	45.422	341.871	370.986	48.1522	295.338	148.169	227.463	379.452	85.3256	1193.34	122.716	387.848	158.797	140.084	243.536	469.408	75.5627	401.503	49.7486	713.624	110.44	87.367	544.808	727.881	149.427	378.919	191.739	148.041	219.33	419.155	240.129	201.549	261.852	99.315	351.48	350.772	328.85	78.7997	158.289	209.416	30.9651	108.864
LINC00887	-1.25521	1.21051e-22	2.07453e-22	5.90043	7.15564	61.1174	87.2442	70.6564	49.6572	14.5168	36.8223	24.208	31.8642	13.5799	42.318	38.2494	10.8485	37.6329	13.8106	96.1731	9.49721	25.1934	49.5854	137.387	70.2299	39.7989	310.866	58.8411	28.3353	62.4713	53.8601	28.4624	30.605	14.3089	23.9478	25.4579	52.3944	48.4294	58.5143	27.0299	6.47707	40.6976	21.3176	56.3742	52.5332	44.7988	189.365	23.2238	6.04801
AC106786.1	-1.25352	3.04461e-19	4.99442e-19	5.51956	6.77308	23.5067	82.2588	55.5157	7.63957	45.1635	14.1624	0	3.18642	10.1849	59.2453	7.35566	2.16971	4.90864	27.6212	0	26.1173	12.5967	0	20.608	21.2015	4.97486	33.2373	8.14723	2.36127	8.71692	106.181	21.3468	18.946	2.86178	13.0624	13.7081	9.82394	38.3399	17.8794	3.37873	17.2722	18.4989	0	111.406	40.2754	41.8122	6.68347	7.74127	15.12
ADIRF-AS1	-1.25156	1.88426e-39	4.01139e-39	10.3731	11.6247	288.349	3218.07	2160.07	681.831	593.577	818.588	917.484	1932.57	1188.24	2414.95	663.48	598.839	281.429	1275.18	2225.4	655.307	2691.5	2611.5	92.7361	906.363	1243.72	3161.45	1139.71	3223.14	961.767	964.866	341.548	1629.35	744.062	2366.48	595.324	934.912	1265.22	2738.79	1253.51	1733.7	873.149	821.697	601.325	1034.9	872.084	1035.94	882.505	3048.19
LINC00174	-1.25041	6.48202e-82	2.32576e-81	10.8779	12.1283	1736.36	934.759	1170.88	1207.05	1212.96	1928.92	1309.65	2601.71	1867.24	1907.13	1865.39	2757.7	2163.08	4473.49	2312.63	2564.25	1133.7	1388.39	2886.84	2077.74	1917.81	2269.91	2806.27	554.899	2001.99	1029.5	2220.06	1232.95	3302.49	1432.51	1417.81	915.264	1505.35	2002.49	1574.49	617.481	2286.47	1284.87	2962.33	2530.35	1986.08	1089.41	2643.64	749.953
AC122129.1	-1.24184	8.44539e-53	2.18078e-52	6.27723	7.51907	104.997	152.054	126.172	122.233	104.844	31.1573	152.51	74.881	105.244	122.722	82.3834	80.2791	50.7226	67.9022	62.6243	71.2291	83.9781	39.6683	46.368	70.2299	67.1606	101.667	80.567	9.44509	36.3205	66.171	188.563	99.102	88.715	43.5415	50.9158	96.6021	64.5725	61.7651	82.779	56.1346	81.3953	110.464	56.3742	54.2843	161.276	64.6069	11.6119	81.6481
AP000962.2	-1.23292	6.4747e-25	1.14021e-24	3.51782	4.75073	21.9396	137.098	10.0938	0	24.1947	0	7.2624	0	0	18.3378	2.94226	0	4.90864	28.7721	22.3658	9.49721	4.1989	3.30569	1.71733	0	17.412	13.6859	5.43149	2.36127	4.35846	3.07772	3.55779	1.45738	7.15444	10.8854	11.7498	0	24.2147	14.6286	28.7192	8.63609	33.2981	5.8139	10.7379	8.75553	8.95976	0	3.87063	21.168
AC027307.3	-1.22687	4.29882e-43	9.85232e-43	4.92296	6.14982	12.5369	37.3904	50.4688	1.90989	29.0337	8.49745	65.3616	7.96606	50.9246	16.9272	44.1339	19.5273	53.9951	11.5089	26.839	7.12291	12.5967	26.4455	1.71733	15.9011	7.46229	41.0578	6.33673	30.6965	20.3395	23.0829	17.789	97.6446	7.15444	50.0727	11.7498	19.6479	26.2326	50.3873	52.3704	8.63609	18.4989	23.2556	6.71122	40.2754	38.8256	22.2782	3.87063	33.264
SAP30L-AS1	-1.21283	1.99851e-83	7.30751e-83	6.33203	7.54486	45.4463	109.678	100.938	36.2879	79.0361	87.807	43.5744	46.2031	95.0593	112.848	104.45	30.3759	75.2659	49.4881	31.3122	75.9777	58.7847	69.4195	56.6721	50.3535	126.859	68.4297	38.9256	68.4769	46.4902	75.4042	117.407	131.164	98.7312	43.5415	50.9158	88.4155	52.4651	66.6413	69.2641	94.997	99.8942	34.8834	97.9837	73.5464	50.772	49.0121	15.4825	81.6481
AP005482.1	-1.17775	1.52217e-09	2.07431e-09	4.84794	6.02569	25.0738	7.47808	5.04688	0	46.7765	16.9949	2.4208	4.77964	20.3698	19.7484	0	52.0729	16.3621	55.2425	6.70975	9.49721	0	0	44.6507	3.97527	0	1.95513	2.71574	68.4769	53.7543	1.53886	46.2513	4.37215	220.357	6.53122	3.9166	1.63732	0	13.0032	0	2.15902	0	5.8139	4.02673	0	50.772	0	0	9.07201
ZNF32-AS2	-1.17735	1.35849e-75	4.55046e-75	6.6941	7.87145	130.07	77.2735	85.797	87.855	59.6803	178.447	145.248	114.711	169.749	64.8877	110.335	147.54	71.9934	352.171	221.422	85.4749	50.3869	85.948	46.368	106.007	104.472	160.321	76.0408	28.3353	139.471	124.648	71.1559	99.102	24.3251	84.9059	101.832	135.898	205.825	160.914	197.656	64.7707	129.492	114.34	118.117	94.5597	229.967	93.5686	239.979	84.6721
PSMG3-AS1	-1.17705	3.76047e-41	8.24378e-41	9.49531	10.6724	330.661	665.549	338.141	393.438	291.95	345.563	193.664	391.93	1520.95	239.802	901.804	119.334	731.388	356.774	460.736	572.207	957.35	558.662	1157.48	761.928	383.064	193.558	472.539	1985.83	437.299	843.296	213.468	1654.13	111.609	446.3	1173.02	668.028	377.345	1308.45	390.244	1830.85	432.875	579.452	1245.6	266.168	388.256	617.107	650.267	756.001
AC005841.1	-1.17593	5.32195e-36	1.08709e-35	4.53803	5.71396	47.0134	17.4488	10.0938	15.2791	11.2909	19.8274	21.7872	93.9995	6.78995	18.3378	13.2402	10.8485	24.5432	12.6597	2.23658	7.12291	16.7956	13.2228	17.1733	38.4277	12.4372	99.7119	45.2624	23.6127	45.0374	24.6218	0	11.6591	15.7398	26.1249	11.7498	1.63732	14.1252	34.1333	11.8256	30.2263	22.1987	19.3797	38.9251	14.0088	11.9463	17.8226	0	27.216
LINC00910	-1.16999	6.78807e-70	2.13913e-69	9.1235	10.2935	285.215	216.864	232.157	670.372	380.664	453.198	888.434	385.557	1038.86	417.538	522.252	587.99	515.408	613.422	494.285	384.637	587.847	750.392	422.464	318.022	711.405	220.93	315.026	1029.51	260.055	570.917	800.504	164.684	413.526	546.446	550.283	446.989	651.778	624.153	280.435	731.909	362.579	323.64	922.121	379.99	221.007	1699.83	758.644	390.096
SNAI3-AS1	-1.1616	5.5126e-68	1.70909e-67	7.75738	8.91898	117.534	244.284	116.078	198.629	167.75	158.619	186.402	106.745	291.968	128.365	75.0277	305.928	130.897	467.259	223.658	175.698	209.945	357.015	264.47	324.647	151.733	281.539	356.668	144.038	190.319	284.689	131.638	134.079	111.609	93.6142	323.12	191.567	161.431	186.921	275.367	177.04	262.685	562.01	233.55	96.3108	241.914	218.327	209.014	117.936
IGBP1-AS1	-1.15905	2.24193e-41	4.9602e-41	3.77908	4.93813	25.0738	4.98538	0	1.90989	14.5168	0	21.7872	20.7118	13.5799	15.5166	22.067	4.33941	14.7259	12.6597	15.6561	9.49721	8.39781	6.61138	15.456	10.6007	17.412	11.7308	18.105	0	0	4.61658	0	23.3181	48.6502	13.0624	13.7081	4.91197	4.03578	13.0032	15.2043	2.15902	11.0994	19.3797	10.7379	15.7599	5.97317	2.22782	11.6119	21.168
LINC00954	-1.14018	2.44784e-22	4.17265e-22	7.78112	8.92129	62.6845	77.2735	40.3751	227.277	127.426	960.212	256.605	25.4914	166.354	81.8149	295.697	292.91	181.62	485.674	277.336	178.073	46.1879	165.285	362.358	148.41	1440.22	588.496	722.388	28.3353	252.791	83.0985	337.991	174.886	68.6826	60.9581	865.569	268.521	369.274	89.3969	165.558	25.9083	184.989	89.1464	142.278	513.074	510.706	86.8852	154.825	133.056
C1orf229	-1.13631	6.30537e-32	1.22775e-31	6.35557	7.49188	104.997	64.81	70.6564	135.602	54.8414	235.096	48.416	205.524	118.824	14.106	10.2979	43.3941	4.90864	20.7159	125.249	30.8659	121.768	19.8341	29.1947	50.3535	79.5978	113.398	68.7988	115.702	90.0748	184.663	7.11559	42.2641	101.593	132.801	41.1243	114.613	121.073	120.279	79.4003	56.1346	377.378	110.464	68.4544	40.2754	101.544	53.4678	96.7659	72.5761
YEATS2-AS1	-1.13398	5.92021e-51	1.50439e-50	7.50315	8.63713	299.319	184.459	90.8439	124.143	296.789	107.634	79.8864	226.236	95.0593	173.504	219.199	95.467	292.882	367.132	62.6243	327.654	62.9836	36.3626	60.1067	131.184	159.196	246.347	111.345	44.8642	280.394	107.72	120.965	167.599	75.837	139.333	248.704	276.708	149.324	248.686	543.976	69.0887	166.49	137.596	135.567	117.324	143.356	77.9739	85.154	263.088
PCBP1-AS1	-1.12185	1.126e-96	4.64962e-96	11.2895	12.4113	1993.37	1829.64	2447.74	2133.35	1472.65	3325.34	2871.07	1553.38	1493.79	2722.46	1146.01	3640.77	3331.33	1757.4	1948.06	1607.4	1041.33	1345.42	1327.5	1746.47	4982.32	3869.21	1089.01	1168.83	2276.57	3288.55	2287.66	4443.56	4318.42	2440.5	2753.37	910.352	2391.2	2256.05	8734.03	1008.26	1846.19	4684.06	1840.22	4041.55	4154.34	3952.16	1614.05	1064.45
BMS1P4	-1.11265	5.92246e-66	1.78981e-65	5.89281	7.00545	31.3423	54.8392	146.36	76.3957	40.3246	67.9796	50.8368	97.1859	47.5296	53.6028	61.7875	39.0547	88.3556	44.8845	38.0219	97.3464	33.5912	46.2797	24.0427	70.2299	69.648	31.2822	34.3994	23.6127	47.9431	33.8549	67.5981	65.5822	84.4224	32.6561	70.4988	52.3944	50.4472	47.1365	87.8471	45.3395	40.6976	54.263	25.5026	66.542	38.8256	28.9617	34.8357	15.12
NAMA	-1.0868	3.40331e-15	5.12637e-15	4.15526	5.24206	3.13423	9.97077	0	7.63957	9.67789	42.4873	60.52	6.37285	3.39497	12.6954	29.4226	26.0365	35.9967	35.6774	15.6561	28.4916	29.3923	23.1398	53.2374	7.95055	4.97486	23.4616	66.0831	9.44509	30.5092	35.3938	0	4.37215	2.86178	2.17707	29.3745	16.3732	2.01789	32.508	140.217	0	29.5983	5.8139	8.05346	17.5111	26.8793	0	11.6119	27.216
LINC00173	-1.07034	9.01313e-24	1.57853e-23	8.96415	10.0345	611.174	201.908	181.688	513.761	1064.57	138.792	254.184	97.1859	349.682	368.167	245.679	229.989	736.297	248.591	610.587	301.536	172.155	161.979	741.889	418.729	97.0098	258.078	1525.34	179.457	241.168	1471.15	174.332	285.647	194.601	727.143	562.032	337.289	228.022	603.023	653.785	237.493	484.672	118.216	891.249	316.95	206.075	1592.89	1428.26	480.816
RNF216P1	-1.06191	1.06954e-97	4.51374e-97	10.4003	11.4622	855.644	1839.61	1630.14	1982.47	1892.03	2183.85	1258.82	1193.32	1520.95	1057.95	990.072	3892.45	1186.26	1108.3	1274.85	1013.83	995.14	2036.31	1105.96	934.19	1992.43	1804.59	1044.66	1711.92	2196.66	1283.41	960.605	1703.68	569.493	942.673	1402.14	915.264	1729.33	1431.98	1001.79	1489.73	654.862	1928.28	1097.95	1125.96	3168.77	1748.84	1118.61	1121.91
EXTL3-AS1	-1.05895	1.80859e-26	3.25683e-26	7.23928	8.29823	180.218	44.8685	85.797	19.0989	188.719	269.086	183.981	288.371	227.463	110.027	180.949	91.1276	109.626	105.881	105.119	56.9832	8.39781	201.647	511.766	818.907	74.6229	152.501	153.892	68.4769	331.243	120.031	128.081	282.732	196.032	174.166	72.4571	222.676	56.5009	78.0191	543.976	58.2936	155.391	153.099	123.486	204.879	95.5708	131.442	247.721	108.864
FAM222A-AS1	-1.04534	2.26546e-18	3.65372e-18	5.30885	6.35419	7.83557	77.2735	10.0938	34.378	75.8102	0	9.68321	6.37285	3.39497	31.0332	307.467	23.8668	8.18107	17.2633	17.8927	7.12291	41.989	9.91707	54.9547	34.4524	7.46229	39.1027	36.2099	11.8064	161.263	13.8497	14.2312	49.551	18.6015	13.0624	70.4988	6.5493	66.5904	66.6413	48.9917	97.156	40.6976	19.3797	59.0587	35.0221	5.97317	135.897	23.2238	75.6001
CLSTN2-AS1	-1.04016	1.28559e-15	1.94565e-15	3.07615	4.11632	7.83557	9.97077	0	5.72967	4.83895	19.8274	16.9456	11.1525	0	8.46361	8.82679	15.1879	9.81729	18.4142	11.1829	7.12291	0	6.61138	8.58667	0	24.8743	37.1476	9.05248	9.44509	11.6226	1.53886	14.2312	4.37215	0	0	11.7498	14.7359	18.161	9.75239	11.8256	6.47707	3.69979	1.93797	5.36897	5.25332	14.9329	22.2782	15.4825	3.024
KCNQ1OT1	-1.0302	2.46824e-20	4.09805e-20	12.3304	13.3606	18278.8	14574.8	10442	2622.28	5555.11	4939.85	7942.65	17735.6	3955.14	4794.63	5707.99	7333.6	949.004	11832.2	10579	1664.39	3669.84	409.906	355.488	12853.4	512.411	1612.99	1710.92	658.795	4534.25	2180.57	8453.32	4168.11	495.087	89.26	3616.98	376.584	5670.27	6104.99	6524.34	1783.35	9645.34	1348.82	1561.03	9666.1	4318.61	1499.33	14650.4	5482.52
LINC00968	-1.00944	1.10163e-10	1.54519e-10	4.48566	5.4951	26.6409	14.9562	10.0938	5.72967	12.9039	5.66497	0	7.96606	23.7648	4.2318	1.47113	8.67882	6.54486	2.30177	0	9.49721	0	0	1.71733	1.32509	17.412	5.8654	24.4417	4.72254	5.81128	3.07772	14.2312	7.28691	4.29266	6.53122	15.6664	29.4718	14.1252	4.87619	1.68937	10.7951	0	1.93797	6.71122	12.2577	38.8256	28.9617	0	3.024
HCG27	-1.00779	2.33904e-28	4.36804e-28	7.39531	8.4031	244.47	57.3319	80.7501	120.323	53.2284	218.101	183.981	250.134	234.253	469.73	104.45	67.2609	215.98	54.0916	29.0756	128.212	348.509	19.8341	70.4107	80.8306	87.0601	27.3719	435.424	28.3353	18.8867	373.943	113.849	365.803	258.991	158.926	76.3737	345.475	137.217	139.784	312.533	157.609	210.888	112.402	442.94	213.635	65.7049	162.631	154.825	202.608
[truncated: 468 more columns]
