# Supplementary material for: Development and Verification of an Autophagy-Related lncRNA Signature to Predict Clinical Outcomes and Therapeutic Responses in Ovarian Cancer
Source: Front Med (Lausanne). 2021 Oct 4;8:715250. doi: 10.3389/fmed.2021.715250 (PMC8521014; doi:10.3389/fmed.2021.715250)
Supplement: Supplementary Table 4 — The list of chemotherapy drugs. [file Table_4.XLSX]

## Sheet: Sheet1
Variable	Title	Mean.diff	CI	CI.lower	CI.upper	p.val
A.443654	high VS low	0.0748	-0.15248	-0.00148	0.151	0.0546
A.770041	high VS low	-0.49	-0.639	-0.809	-0.17	0.00276
AKT.inhibitor.VIII	high VS low	0.0389	-0.408	-0.165	0.243	0.708
AS601245	high VS low	-0.195	-0.3532	-0.372	-0.0188	0.0302
Axitinib	high VS low	-0.079	-0.3138	-0.236	0.0778	0.322
AZ628	high VS low	-0.374	-1.042	-0.895	0.147	0.159
AZD6482	high VS low	-0.0185	-0.1085	-0.0728	0.0357	0.502
AZD7762	high VS low	-0.0601	-0.426	-0.273	0.153	0.58
AZD8055	high VS low	0.00263	-0.062	-0.0284	0.0336	0.868
BAY.61.3606	high VS low	-0.0335	-0.347	-0.207	0.14	0.705
Bexarotene	high VS low	-0.229	-0.2807	-0.369	-0.0883	0.00148
BI.2536	high VS low	-0.0426	-0.161	-0.123	0.038	0.3
Bicalutamide	high VS low	-0.0537	-0.0603	-0.0838	-0.0235	0.000516
Bleomycin	high VS low	-0.285	-0.941	-0.755	0.186	0.235
BMS.509744	high VS low	-0.148	-0.662	-0.479	0.183	0.381
BMS.536924	high VS low	-0.524	-0.9752	-1.01	-0.0348	0.0359
BMS.754807	high VS low	-0.236	-0.5863	-0.529	0.0573	0.115
Bortezomib	high VS low	0.33	-0.884	-0.112	0.772	0.143
Bosutinib	high VS low	0.0283	-0.355	-0.149	0.206	0.755
Bryostatin.1	high VS low	-0.0228	-0.03062	-0.0381	-0.00748	0.00365
CCT007093	high VS low	-0.00166	-0.0411	-0.0222	0.0189	0.874
CGP.082996	high VS low	-0.049	-0.51	-0.304	0.206	0.706
CGP.60474	high VS low	0.0332	-0.578	-0.256	0.322	0.822
CHIR.99021	high VS low	-0.301	-0.252	-0.427	-0.175	3.5e-06
CI.1040	high VS low	-0.0189	-0.0723	-0.0551	0.0172	0.304
Cisplatin	high VS low	0.392	0.198 - 0.587	0.198	0.587	8.55e-05
CMK	high VS low	-0.0875	-0.2754	-0.225	0.0504	0.213
Cyclopamine	high VS low	-0.116	-0.1835	-0.208	-0.0245	0.0131
Cytarabine	high VS low	0.114	-0.542	-0.157	0.385	0.409
Dasatinib	high VS low	-0.905	-1.255	-1.53	-0.275	0.00498
DMOG	high VS low	-0.123	-0.3697	-0.308	0.0617	0.191
Docetaxel	high VS low	0.0149	-0.0482	-0.0092	0.039	0.225
Doxorubicin	high VS low	0.00525	-0.341	-0.165	0.176	0.952
EHT.1864	high VS low	0.138	0.0329 - 0.244	0.0329	0.244	0.0102
Elesclomol	high VS low	-0.108	-0.654	-0.435	0.219	0.516
Embelin	high VS low	-0.0372	-0.0483	-0.0613	-0.013	0.00271
Epothilone.B	high VS low	-0.144	-0.4377	-0.363	0.0747	0.196
Erlotinib	high VS low	-0.103	-0.44	-0.323	0.117	0.359
Etoposide	high VS low	0.233	0.000472 - 0.465	0.000472	0.465	0.0495
FH535	high VS low	-4.34e-06	-4.96e-06	-6.82e-06	-1.86e-06	0.000648
FTI.277	high VS low	-0.0305	-0.0416	-0.0513	-0.0097	0.00416
Gefitinib	high VS low	-0.0159	-0.0592	-0.0455	0.0137	0.291
Gemcitabine	high VS low	0.179	-1.037	-0.34	0.697	0.499
GNF.2	high VS low	-0.0576	-0.1612	-0.138	0.0232	0.162
GSK269962A	high VS low	-0.417	-0.564	-0.699	-0.135	0.00391
GW843682X	high VS low	0.111	-0.458	-0.118	0.34	0.34
Imatinib	high VS low	-0.0839	-0.1404	-0.154	-0.0136	0.0194
IPA.3	high VS low	0.0487	-0.2203	-0.0613	0.159	0.384
JNK.9L	high VS low	-0.026	-0.051213	-0.0516	-0.000387	0.0467
JNK.Inhibitor.VIII	high VS low	0.0817	-0.18212	-0.00912	0.173	0.0777
JW.7.52.1	high VS low	-0.0155	-0.509	-0.27	0.239	0.905
KU.55933	high VS low	0.0427	-0.1605	-0.0375	0.123	0.295
Lapatinib	high VS low	-0.179	-0.4679	-0.413	0.0549	0.133
Lenalidomide	high VS low	-0.005	-0.0748	-0.0424	0.0324	0.793
LFM.A13	high VS low	-0.0194	-0.1332	-0.086	0.0472	0.567
Methotrexate	high VS low	0.401	0.207 - 0.596	0.207	0.596	6.15e-05
MG.132	high VS low	-0.0501	-0.642	-0.371	0.271	0.759
Midostaurin	high VS low	-0.437	-0.511	-0.693	-0.182	0.00085
Mitomycin.C	high VS low	0.174	0.0104 - 0.338	0.0104	0.338	0.0372
MK.2206	high VS low	-0.00236	-0.0265	-0.0156	0.0109	0.726
Nilotinib	high VS low	-0.0138	-0.0741	-0.0509	0.0232	0.463
NSC.87877	high VS low	0.0292	-0.0968	-0.0192	0.0776	0.236
Nutlin.3a	high VS low	-0.18	-0.575	-0.467	0.108	0.22
NVP.TAE684	high VS low	-0.0488	-0.1458	-0.122	0.0238	0.187
Obatoclax.Mesylate	high VS low	-0.276	-0.4173	-0.485	-0.0677	0.00957
PAC.1	high VS low	-0.0857	-0.3324	-0.252	0.0804	0.311
Paclitaxel	high VS low	-0.0626	-0.517	-0.321	0.196	0.634
Parthenolide	high VS low	-0.0194	-0.1202	-0.0795	0.0407	0.525
Pazopanib	high VS low	-0.115	-0.3234	-0.277	0.0464	0.162
PF.4708671	high VS low	0.0694	-0.14878	-0.00478	0.144	0.0666
PF.562271	high VS low	-0.0742	-0.2078	-0.178	0.0298	0.162
PHA.665752	high VS low	0.0122	-0.266	-0.121	0.145	0.857
Pyrimethamine	high VS low	-0.219	-0.5674	-0.503	0.0644	0.129
QS11	high VS low	-0.16	-0.2907	-0.306	-0.0153	0.0304
Rapamycin	high VS low	0.0948	-0.557	-0.184	0.373	0.504
RO.3306	high VS low	0.0871	0.0135 - 0.161	0.0135	0.161	0.0204
Salubrinal	high VS low	-0.0518	-0.1424	-0.123	0.0194	0.153
SB590885	high VS low	0.0138	-0.2245	-0.0985	0.126	0.809
Shikonin	high VS low	-0.115	-0.31	-0.27	0.04	0.145
Sorafenib	high VS low	0.0292	-0.218	-0.08	0.138	0.599
S.Trityl.L.cysteine	high VS low	0.115	-0.2748	-0.0218	0.253	0.099
Sunitinib	high VS low	-0.031	-0.1106	-0.0863	0.0243	0.271
Temsirolimus	high VS low	0.00287	-0.474	-0.234	0.24	0.981
Thapsigargin	high VS low	-0.423	-0.642	-0.744	-0.102	0.00993
Tipifarnib	high VS low	-0.119	-0.607	-0.422	0.185	0.442
TW.37	high VS low	0.124	-0.3054	-0.0284	0.277	0.11
Vinblastine	high VS low	0.426	0.162 - 0.691	0.162	0.691	0.00163
Vinorelbine	high VS low	-0.0338	-0.299	-0.183	0.116	0.657
Vorinostat	high VS low	0.00155	-0.399	-0.198	0.201	0.988
VX.702	high VS low	-0.054	-0.11973	-0.114	0.00573	0.0763
WH.4.023	high VS low	-0.624	-0.928	-1.09	-0.162	0.00824
WZ.1.84	high VS low	-0.386	-0.5781	-0.675	-0.0969	0.00903
XMD8.85	high VS low	-0.185	-0.2606	-0.315	-0.0544	0.00556
Z.LLNle.CHO	high VS low	-0.0995	-0.981	-0.59	0.391	0.69
